# Supplementary material for: Dimethyl 1-(4-methyl­phen­yl)-8-(thio­phen-2-yl)-11-oxatricyclo­[6.2.1.02,7]undeca-2,4,6,9-tetra­ene-9,10-dicarboxy­late
Source: Acta Crystallogr Sect E Struct Rep Online. 2013 Mar 6;69(Pt 4):o498–9. doi: 10.1107/S1600536813005308 (PMC3629529; doi:10.1107/S1600536813005308)
Supplement: Supplementary file 1 [file e-69-0o498-sup1.cif]

##############################################################################
#                                                                            #
# This CIF contains the data in a paper accepted for publication in          #
# Acta Crystallographica Section E. It conforms to the requirements of       #
# Notes for Authors for Acta Crystallographica Section E, and has been       #
# peer reviewed under the auspices of the IUCr Commission on Journals.       #
#                                                                            #
# Full details of the Crystallographic Information File format               #
# are given in the paper "The Crystallographic Information File (CIF):       #
# a New Standard Archive File for Crystallography" by S. R. Hall, F. H.      #
# Allen and I. D. Brown [Acta Cryst. (1991), A47, 655-685].                  #
#                                                                            #
# The current version of the core CIF dictionary is obtainable from          #
# ftp://ftp.iucr.org/pub/cif_core.dic.                                       #
#                                                                            #
# Software is freely available for graphical display of the structure(s)     #
# in this CIF. For information consult the CIF software page                 #
# http://www.iucr.org/resources/cif/software.                                #
#                                                                            #
# This file may be used for bona fide research purposes within the           #
# scientific community so long as proper attribution is given to the journal # 
# article from which it was obtained.                                        #
#                                                                            #
##############################################################################
data_I
_audit_creation_method     SHELXL-97
_chemical_name_systematic
;\
Dimethyl 1-(4-methylphenyl)-8-(thiophen-2-yl)-11-\
oxatricyclo[6.2.1.0^2,7^]undeca-2,4,6,9-tetraene-9,10-dicarboxylate
;
_chemical_name_common     ?
_chemical_formula_moiety     'C25 H20 O5 S'
_chemical_formula_sum     'C25 H20 O5 S'
_chemical_formula_iupac     'C25 H20 O5 S'
_chemical_formula_weight     432.47
_chemical_melting_point     ?
_symmetry_cell_setting     triclinic
_symmetry_space_group_name_H-M     'P -1'
_symmetry_space_group_name_hall     '-P 1'
loop_
    _symmetry_equiv_pos_as_xyz
    'x, y, z'
    '-x, -y, -z'
_cell_length_a     7.5966(15)
_cell_length_b     10.877(2)
_cell_length_c     13.515(3)
_cell_angle_alpha     91.339(5)
_cell_angle_beta     93.456(4)
_cell_angle_gamma     100.129(5)
_cell_volume     1096.6(4)
_cell_formula_units_Z     2
_cell_measurement_reflns_used     ?
_cell_measurement_theta_min     1.51
_cell_measurement_theta_max     28.46
_cell_measurement_temperature     293(2)
_exptl_crystal_description     Block
_exptl_crystal_colour     colourless
_exptl_crystal_size_max     0.35
_exptl_crystal_size_mid     0.30
_exptl_crystal_size_min     0.25
_exptl_crystal_density_diffrn     1.310
_exptl_crystal_density_meas     ?
_exptl_crystal_density_method     'not measured'
_exptl_crystal_F_000     452
_exptl_absorpt_coefficient_mu     0.181
_exptl_absorpt_correction_type     none
_exptl_absorpt_process_details     ?
_exptl_absorpt_correction_T_min     ?
_exptl_absorpt_correction_T_max     ?
_exptl_special_details     ?
_diffrn_ambient_temperature     293(2)
_diffrn_radiation_type     MoK\a
_diffrn_radiation_wavelength     0.71073
_diffrn_radiation_source     'fine-focus sealed tube'
_diffrn_radiation_monochromator     graphite
_diffrn_measurement_device_type     'Bruker Kappa APEXII CCD'
_diffrn_measurement_method     '\w and \f scans'
_diffrn_detector_area_resol_mean     ?
_diffrn_reflns_number     19981
_diffrn_reflns_av_R_equivalents     0.0240
_diffrn_reflns_av_sigmaI/netI     0.0240
_diffrn_reflns_theta_min     1.51
_diffrn_reflns_theta_max     28.46
_diffrn_reflns_theta_full     28.46
_diffrn_measured_fraction_theta_max     0.987
_diffrn_measured_fraction_theta_full     0.987
_diffrn_reflns_limit_h_min     -10
_diffrn_reflns_limit_h_max     10
_diffrn_reflns_limit_k_min     -14
_diffrn_reflns_limit_k_max     14
_diffrn_reflns_limit_l_min     -18
_diffrn_reflns_limit_l_max     18
_diffrn_standards_number     ?
_diffrn_standards_interval_count     ?
_diffrn_standards_interval_time     ?
_diffrn_standards_decay_%     0
_refine_special_details
;
Refinement of <i>F</i>^2^ against ALL reflections. The weighted <i>R</i>-factor
<i>wR</i> and goodness of fit <i>S</i> are based on <i>F</i>^2^, conventional
<i>R</i>-factors <i>R</i> are based on <i>F</i>, with <i>F</i> set to zero for
negative <i>F</i>^2^. The threshold expression of <i>F</i>^2^ >
\s(<i>F</i>^2^) is used only for calculating <i>R</i>-factors(gt) <i>etc</i>.
and is not relevant to the choice of reflections for refinement.
<i>R</i>-factors based on <i>F</i>^2^ are statistically about twice as large
as those based on <i>F</i>, and <i>R</i>- factors based on ALL data will be
even larger.
;
_reflns_number_total     5464
_reflns_number_gt     4142
_reflns_threshold_expression     I>2sigma(I)
_refine_ls_structure_factor_coef     Fsqd
_refine_ls_matrix_type     full
_refine_ls_R_factor_all     0.0572
_refine_ls_R_factor_gt     0.0413
_refine_ls_wR_factor_gt     0.1161
_refine_ls_wR_factor_ref     0.1290
_refine_ls_goodness_of_fit_ref     1.026
_refine_ls_restrained_S_all     1.023
_refine_ls_number_reflns     5464
_refine_ls_number_parameters     321
_refine_ls_number_restraints     52
_refine_ls_hydrogen_treatment     constr
_refine_ls_weighting_scheme     calc
_refine_ls_weighting_details
         'calc w=1/[\s^2^(Fo^2^)+(0.0648P)^2^+0.1968P] where P=(Fo^2^+2Fc^2^)/3'
_atom_sites_solution_hydrogens     geom
_atom_sites_solution_primary     direct
_atom_sites_solution_secondary     difmap
_refine_ls_shift/su_max     0.000
_refine_ls_shift/su_mean     0.000
_refine_diff_density_max     0.251
_refine_diff_density_min     -0.160
_refine_ls_extinction_method     none
_refine_ls_extinction_coef     ?
loop_
    _atom_type_symbol
    _atom_type_description
    _atom_type_scat_dispersion_real
    _atom_type_scat_dispersion_imag
    _atom_type_scat_source
    'C' 'C' 0.0033 0.0016
                         'International Tables Vol C Tables 4.2.6.8 and 6.1.1.4'
    'H' 'H' 0.0000 0.0000
                         'International Tables Vol C Tables 4.2.6.8 and 6.1.1.4'
    'O' 'O' 0.0106 0.0060
                         'International Tables Vol C Tables 4.2.6.8 and 6.1.1.4'
    'S' 'S' 0.1246 0.1234
                         'International Tables Vol C Tables 4.2.6.8 and 6.1.1.4'
_computing_data_collection     'APEX2 (Bruker, 2008)'
_computing_cell_refinement     'SAINT (Bruker, 2008)'
_computing_data_reduction     'SAINT (Bruker, 2008)'
_computing_structure_solution     'SHELXS97 (Sheldrick, 2008)'
_computing_structure_refinement     'SHELXL97 (Sheldrick, 2008)'
_computing_molecular_graphics     'ORTEP-3 for Windows (Farrugia, 2012)'
_computing_publication_material
   'SHELXL97 (Sheldrick, 2008), PLATON (Spek, 2009) and publCIF (Westrip, 2010)'
loop_
    _atom_site_type_symbol
    _atom_site_label
    _atom_site_fract_x
    _atom_site_fract_y
    _atom_site_fract_z
    _atom_site_U_iso_or_equiv
    _atom_site_adp_type
    _atom_site_calc_flag
    _atom_site_refinement_flags
    _atom_site_occupancy
    _atom_site_symmetry_multiplicity
    _atom_site_disorder_assembly
    _atom_site_disorder_group
    C C17 -0.3508(4) -0.3528(2) 0.05041(17) 0.1061(10) Uani d . 1 1 . .
    H H17A -0.2958 -0.4245 0.0396 0.159 Uiso calc R 1 1 . .
    H H17B -0.3950 -0.3260 -0.0121 0.159 Uiso calc R 1 1 . .
    H H17C -0.4485 -0.3742 0.0923 0.159 Uiso calc R 1 1 . .
    C C16 -0.2140(3) -0.24828(15) 0.09987(12) 0.0618(5) Uani d . 1 1 . .
    C C18 -0.2271(2) -0.21039(15) 0.19687(12) 0.0577(4) Uani d . 1 1 . .
    H H18 -0.3214 -0.2500 0.2319 0.069 Uiso calc R 1 1 . .
    C C19 -0.1036(2) -0.11537(14) 0.24304(11) 0.0484(3) Uani d . 1 1 . .
    H H19 -0.1157 -0.0918 0.3085 0.058 Uiso calc R 1 1 . .
    C C13 0.03822(19) -0.05453(11) 0.19297(9) 0.0391(3) Uani d . 1 1 . .
    C C14 0.0529(2) -0.09272(14) 0.09555(10) 0.0520(4) Uani d . 1 1 . .
    H H14 0.1476 -0.0537 0.0605 0.062 Uiso calc R 1 1 . .
    C C15 -0.0721(3) -0.18817(16) 0.05039(11) 0.0647(5) Uani d . 1 1 . .
    H H15 -0.0601 -0.2125 -0.0149 0.078 Uiso calc R 1 1 . .
    C C1 0.15925(18) 0.05759(11) 0.24036(9) 0.0365(3) Uani d . 1 1 A .
    C C2 0.34514(18) 0.10769(12) 0.20407(9) 0.0394(3) Uani d . 1 1 . .
    C C3 0.4745(2) 0.05272(16) 0.16187(11) 0.0510(4) Uani d . 1 1 . .
    H H3 0.4534 -0.0321 0.1446 0.061 Uiso calc R 1 1 . .
    C C4 0.6378(2) 0.12840(19) 0.14586(12) 0.0622(5) Uani d . 1 1 . .
    H H4 0.7257 0.0938 0.1160 0.075 Uiso calc R 1 1 . .
    C C5 0.6713(2) 0.25310(19) 0.17340(13) 0.0608(4) Uani d . 1 1 . .
    H H5 0.7816 0.3014 0.1622 0.073 Uiso calc R 1 1 . .
    C C6 0.5419(2) 0.30857(15) 0.21812(11) 0.0494(3) Uani d . 1 1 . .
    H H6 0.5653 0.3926 0.2381 0.059 Uiso calc R 1 1 . .
    C C7 0.37929(18) 0.23483(12) 0.23151(9) 0.0391(3) Uani d . 1 1 . .
    C C8 0.21057(17) 0.25712(11) 0.28215(9) 0.0359(3) Uani d . 1 1 A .
    C C23 0.21701(17) 0.18743(11) 0.38086(9) 0.0358(3) Uani d . 1 1 . .
    C C20 0.18841(18) 0.06611(12) 0.35510(9) 0.0364(3) Uani d . 1 1 . .
    C C21 0.23243(19) -0.03877(12) 0.41371(10) 0.0409(3) Uani d . 1 1 . .
    C C22 0.2710(3) -0.11567(19) 0.57314(13) 0.0660(5) Uani d . 1 1 . .
    H H22A 0.2071 -0.1960 0.5492 0.099 Uiso calc R 1 1 . .
    H H22B 0.2407 -0.1000 0.6397 0.099 Uiso calc R 1 1 . .
    H H22C 0.3975 -0.1145 0.5725 0.099 Uiso calc R 1 1 . .
    C C24 0.2738(2) 0.25025(12) 0.47907(10) 0.0413(3) Uani d . 1 1 . .
    C C25 0.5151(3) 0.3704(2) 0.57359(15) 0.0837(7) Uani d . 1 1 . .
    H H25A 0.4399 0.4267 0.5952 0.126 Uiso calc R 1 1 . .
    H H25B 0.6332 0.4162 0.5656 0.126 Uiso calc R 1 1 . .
    H H21C 0.5214 0.3081 0.6222 0.126 Uiso calc R 1 1 . .
    C C9 0.16129(19) 0.38335(12) 0.28373(10) 0.0409(3) Uani d D 1 1 . .
    O O2 0.2780(2) -0.12775(11) 0.37594(9) 0.0698(4) Uani d . 1 1 . .
    O O3 0.22201(16) -0.01996(10) 0.50989(7) 0.0536(3) Uani d . 1 1 . .
    O O4 0.17981(19) 0.24950(13) 0.54677(9) 0.0712(4) Uani d . 1 1 . .
    O O5 0.44061(16) 0.31032(11) 0.47947(8) 0.0606(3) Uani d . 1 1 . .
    O O1 0.07523(12) 0.16735(8) 0.22614(6) 0.0360(2) Uani d . 1 1 . .
    S S1 0.2161(5) 0.4865(3) 0.1956(3) 0.0697(7) Uani d PDU 0.531(3) 1 A 1
    C C12 0.0495(16) 0.4293(11) 0.3505(9) 0.093(5) Uani d PDU 0.531(3) 1 A 1
    H H12 0.0023 0.3858 0.4041 0.112 Uiso calc PR 0.531(3) 1 A 1
    C C11 0.019(3) 0.5478(14) 0.3260(14) 0.066(2) Uani d PDU 0.531(3) 1 A 1
    H H11 -0.0536 0.5916 0.3607 0.079 Uiso calc PR 0.531(3) 1 A 1
    C C10 0.1054(17) 0.5919(11) 0.2473(9) 0.063(2) Uani d PDU 0.531(3) 1 A 1
    H H10 0.1048 0.6714 0.2235 0.076 Uiso calc PR 0.531(3) 1 A 1
    S S1' 0.0250(4) 0.4286(3) 0.3645(2) 0.0532(4) Uani d PDU 0.466(3) 1 A 2
    C C12' 0.214(2) 0.4812(10) 0.2173(8) 0.071(4) Uani d PDU 0.466(3) 1 A 2
    H H12' 0.2990 0.4796 0.1708 0.085 Uiso calc PR 0.466(3) 1 A 2
    C C11' 0.122(2) 0.5793(14) 0.2312(12) 0.082(3) Uani d PDU 0.466(3) 1 A 2
    H H11' 0.1272 0.6462 0.1892 0.098 Uiso calc PR 0.466(3) 1 A 2
    C C10' 0.024(4) 0.5679(16) 0.3107(17) 0.063(3) Uani d PDU 0.466(3) 1 A 2
    H H10' -0.0362 0.6289 0.3338 0.076 Uiso calc PR 0.466(3) 1 A 2
loop_
    _atom_site_aniso_label
    _atom_site_aniso_U_11
    _atom_site_aniso_U_22
    _atom_site_aniso_U_33
    _atom_site_aniso_U_12
    _atom_site_aniso_U_13
    _atom_site_aniso_U_23
    C17 0.132(2) 0.0921(16) 0.0677(12) -0.0455(15) -0.0117(13) -0.0130(11)
    C16 0.0819(12) 0.0487(8) 0.0460(8) -0.0072(8) -0.0117(8) 0.0001(6)
    C18 0.0628(10) 0.0538(9) 0.0509(8) -0.0046(7) 0.0019(7) 0.0017(7)
    C19 0.0553(9) 0.0477(8) 0.0410(7) 0.0068(6) 0.0034(6) -0.0043(6)
    C13 0.0477(8) 0.0339(6) 0.0363(6) 0.0110(5) -0.0027(5) -0.0017(5)
    C14 0.0696(10) 0.0478(8) 0.0349(7) 0.0001(7) 0.0030(6) -0.0001(6)
    C15 0.0943(14) 0.0575(9) 0.0345(7) -0.0049(9) -0.0011(8) -0.0058(6)
    C1 0.0425(7) 0.0344(6) 0.0345(6) 0.0132(5) -0.0005(5) -0.0023(5)
    C2 0.0411(7) 0.0453(7) 0.0339(6) 0.0142(6) 0.0007(5) -0.0009(5)
    C3 0.0522(9) 0.0610(9) 0.0448(7) 0.0249(7) 0.0025(6) -0.0059(6)
    C4 0.0465(9) 0.0950(14) 0.0521(9) 0.0301(9) 0.0098(7) 0.0011(9)
    C5 0.0393(8) 0.0861(12) 0.0565(9) 0.0080(8) 0.0061(7) 0.0083(8)
    C6 0.0434(8) 0.0558(8) 0.0473(8) 0.0050(6) -0.0004(6) 0.0041(6)
    C7 0.0390(7) 0.0450(7) 0.0345(6) 0.0117(5) 0.0005(5) 0.0011(5)
    C8 0.0375(7) 0.0338(6) 0.0368(6) 0.0085(5) 0.0003(5) -0.0019(5)
    C23 0.0365(6) 0.0374(6) 0.0351(6) 0.0113(5) 0.0026(5) -0.0010(5)
    C20 0.0383(7) 0.0374(6) 0.0344(6) 0.0100(5) 0.0016(5) -0.0015(5)
    C21 0.0447(7) 0.0383(6) 0.0401(7) 0.0097(6) -0.0012(5) 0.0004(5)
    C22 0.0725(12) 0.0807(12) 0.0532(9) 0.0335(10) 0.0043(8) 0.0249(8)
    C24 0.0514(8) 0.0363(6) 0.0380(7) 0.0142(6) -0.0005(6) -0.0036(5)
    C25 0.0901(15) 0.0779(13) 0.0740(12) 0.0069(11) -0.0338(11) -0.0254(10)
    C9 0.0450(8) 0.0343(6) 0.0446(7) 0.0122(6) -0.0013(6) -0.0020(5)
    O2 0.1124(11) 0.0517(6) 0.0545(7) 0.0423(7) -0.0019(7) -0.0020(5)
    O3 0.0697(7) 0.0588(6) 0.0388(5) 0.0287(5) 0.0024(5) 0.0074(4)
    O4 0.0834(9) 0.0810(8) 0.0479(6) 0.0093(7) 0.0176(6) -0.0169(6)
    O5 0.0544(7) 0.0663(7) 0.0561(6) 0.0035(5) -0.0083(5) -0.0156(5)
    O1 0.0372(5) 0.0334(4) 0.0382(5) 0.0104(4) -0.0025(4) -0.0017(3)
    S1 0.0928(13) 0.0521(9) 0.0734(13) 0.0312(9) 0.0184(10) 0.0206(9)
    C12 0.100(8) 0.061(5) 0.118(8) 0.014(4) -0.009(5) 0.016(4)
    C11 0.068(4) 0.059(6) 0.076(6) 0.031(5) -0.001(4) -0.012(4)
    C10 0.087(4) 0.035(2) 0.072(5) 0.027(2) -0.012(4) -0.001(3)
    S1' 0.0557(7) 0.0439(8) 0.0641(7) 0.0204(6) 0.0050(6) -0.0040(6)
    C12' 0.088(6) 0.059(6) 0.064(6) 0.019(4) -0.011(4) -0.027(4)
    C11' 0.129(7) 0.050(5) 0.071(5) 0.025(4) 0.018(4) 0.013(4)
    C10' 0.078(5) 0.044(4) 0.075(6) 0.035(4) -0.005(4) -0.002(3)
_geom_special_details
;
All e.s.d.'s (except the e.s.d. in the dihedral angle between two l.s. planes)
are estimated using the full covariance matrix. The cell e.s.d.'s are taken
into account individually in the estimation of e.s.d.'s in distances, angles
and torsion angles; correlations between e.s.d.'s in cell parameters are only
used when they are defined by crystal symmetry. An approximate (isotropic)
treatment of cell e.s.d.'s is used for estimating e.s.d.'s involving l.s.
planes.
;
loop_
    _geom_bond_atom_site_label_1
    _geom_bond_atom_site_label_2
    _geom_bond_site_symmetry_2
    _geom_bond_distance
    _geom_bond_publ_flag
    C17 C16 . 1.511(2) ?
    C17 H17A . 0.9600 ?
    C17 H17B . 0.9600 ?
    C17 H17C . 0.9600 ?
    C16 C15 . 1.377(3) ?
    C16 C18 . 1.379(2) ?
    C18 C19 . 1.377(2) ?
    C18 H18 . 0.9300 ?
    C19 C13 . 1.384(2) ?
    C19 H19 . 0.9300 ?
    C13 C14 . 1.3881(19) ?
    C13 C1 . 1.4970(17) ?
    C14 C15 . 1.380(2) ?
    C14 H14 . 0.9300 ?
    C15 H15 . 0.9300 ?
    C1 O1 . 1.4606(14) ?
    C1 C2 . 1.5353(19) ?
    C1 C20 . 1.5515(17) ?
    C2 C3 . 1.381(2) ?
    C2 C7 . 1.3984(19) ?
    C3 C4 . 1.395(3) ?
    C3 H3 . 0.9300 ?
    C4 C5 . 1.374(3) ?
    C4 H4 . 0.9300 ?
    C5 C6 . 1.399(2) ?
    C5 H5 . 0.9300 ?
    C6 C7 . 1.374(2) ?
    C6 H6 . 0.9300 ?
    C7 C8 . 1.5419(19) ?
    C8 O1 . 1.4498(15) ?
    C8 C9 . 1.4853(18) ?
    C8 C23 . 1.5521(17) ?
    C23 C20 . 1.3335(17) ?
    C23 C24 . 1.4831(17) ?
    C20 C21 . 1.4782(18) ?
    C21 O2 . 1.1969(17) ?
    C21 O3 . 1.3204(17) ?
    C22 O3 . 1.4465(18) ?
    C22 H22A . 0.9600 ?
    C22 H22B . 0.9600 ?
    C22 H22C . 0.9600 ?
    C24 O4 . 1.1932(18) ?
    C24 O5 . 1.3195(19) ?
    C25 O5 . 1.453(2) ?
    C25 H25A . 0.9600 ?
    C25 H25B . 0.9600 ?
    C25 H21C . 0.9600 ?
    C9 C12 . 1.417(9) ?
    C9 C12' . 1.428(10) ?
    C9 S1' . 1.673(3) ?
    C9 S1 . 1.676(3) ?
    S1 C10 . 1.697(11) ?
    C12 C11 . 1.392(14) ?
    C12 H12 . 0.9300 ?
    C11 C10 . 1.338(7) ?
    C11 H11 . 0.9300 ?
    C10 H10 . 0.9300 ?
    S1' C10' . 1.696(12) ?
    C12' C11' . 1.390(14) ?
    C12' H12' . 0.9300 ?
    C11' C10' . 1.337(7) ?
    C11' H11' . 0.9300 ?
    C10' H10' . 0.9300 ?
loop_
    _geom_angle_atom_site_label_1
    _geom_angle_atom_site_label_2
    _geom_angle_atom_site_label_3
    _geom_angle_site_symmetry_1
    _geom_angle_site_symmetry_3
    _geom_angle
    _geom_angle_publ_flag
    C16 C17 H17A . . 109.5 ?
    C16 C17 H17B . . 109.5 ?
    H17A C17 H17B . . 109.5 ?
    C16 C17 H17C . . 109.5 ?
    H17A C17 H17C . . 109.5 ?
    H17B C17 H17C . . 109.5 ?
    C15 C16 C18 . . 117.71(14) ?
    C15 C16 C17 . . 121.50(17) ?
    C18 C16 C17 . . 120.79(18) ?
    C19 C18 C16 . . 121.53(16) ?
    C19 C18 H18 . . 119.2 ?
    C16 C18 H18 . . 119.2 ?
    C18 C19 C13 . . 120.66(14) ?
    C18 C19 H19 . . 119.7 ?
    C13 C19 H19 . . 119.7 ?
    C19 C13 C14 . . 118.14(13) ?
    C19 C13 C1 . . 119.86(12) ?
    C14 C13 C1 . . 121.69(13) ?
    C15 C14 C13 . . 120.44(15) ?
    C15 C14 H14 . . 119.8 ?
    C13 C14 H14 . . 119.8 ?
    C16 C15 C14 . . 121.52(15) ?
    C16 C15 H15 . . 119.2 ?
    C14 C15 H15 . . 119.2 ?
    O1 C1 C13 . . 109.03(10) ?
    O1 C1 C2 . . 99.71(10) ?
    C13 C1 C2 . . 122.54(11) ?
    O1 C1 C20 . . 98.77(9) ?
    C13 C1 C20 . . 118.47(11) ?
    C2 C1 C20 . . 104.23(10) ?
    C3 C2 C7 . . 120.66(14) ?
    C3 C2 C1 . . 134.05(13) ?
    C7 C2 C1 . . 105.03(11) ?
    C2 C3 C4 . . 117.93(15) ?
    C2 C3 H3 . . 121.0 ?
    C4 C3 H3 . . 121.0 ?
    C5 C4 C3 . . 121.26(15) ?
    C5 C4 H4 . . 119.4 ?
    C3 C4 H4 . . 119.4 ?
    C4 C5 C6 . . 120.97(16) ?
    C4 C5 H5 . . 119.5 ?
    C6 C5 H5 . . 119.5 ?
    C7 C6 C5 . . 117.80(15) ?
    C7 C6 H6 . . 121.1 ?
    C5 C6 H6 . . 121.1 ?
    C6 C7 C2 . . 121.35(13) ?
    C6 C7 C8 . . 133.63(13) ?
    C2 C7 C8 . . 104.81(11) ?
    O1 C8 C9 . . 111.21(10) ?
    O1 C8 C7 . . 100.06(9) ?
    C9 C8 C7 . . 120.07(11) ?
    O1 C8 C23 . . 98.86(9) ?
    C9 C8 C23 . . 118.64(11) ?
    C7 C8 C23 . . 104.50(10) ?
    C20 C23 C24 . . 129.51(12) ?
    C20 C23 C8 . . 105.73(10) ?
    C24 C23 C8 . . 124.05(11) ?
    C23 C20 C21 . . 128.37(11) ?
    C23 C20 C1 . . 106.33(11) ?
    C21 C20 C1 . . 122.53(10) ?
    O2 C21 O3 . . 125.26(13) ?
    O2 C21 C20 . . 122.09(13) ?
    O3 C21 C20 . . 112.60(11) ?
    O3 C22 H22A . . 109.5 ?
    O3 C22 H22B . . 109.5 ?
    H22A C22 H22B . . 109.5 ?
    O3 C22 H22C . . 109.5 ?
    H22A C22 H22C . . 109.5 ?
    H22B C22 H22C . . 109.5 ?
    O4 C24 O5 . . 125.08(13) ?
    O4 C24 C23 . . 124.66(14) ?
    O5 C24 C23 . . 110.22(12) ?
    O5 C25 H25A . . 109.5 ?
    O5 C25 H25B . . 109.5 ?
    H25A C25 H25B . . 109.5 ?
    O5 C25 H21C . . 109.5 ?
    H25A C25 H21C . . 109.5 ?
    H25B C25 H21C . . 109.5 ?
    C12 C9 C12' . . 106.5(9) ?
    C12 C9 C8 . . 126.6(5) ?
    C12' C9 C8 . . 126.9(6) ?
    C12 C9 S1' . . 3.5(6) ?
    C12' C9 S1' . . 109.8(6) ?
    C8 C9 S1' . . 123.20(15) ?
    C12 C9 S1 . . 110.4(5) ?
    C12' C9 S1 . . 6.3(6) ?
    C8 C9 S1 . . 122.68(15) ?
    S1' C9 S1 . . 113.69(18) ?
    C21 O3 C22 . . 116.20(12) ?
    C24 O5 C25 . . 115.45(14) ?
    C8 O1 C1 . . 97.66(9) ?
    C9 S1 C10 . . 92.5(5) ?
    C11 C12 C9 . . 111.6(11) ?
    C11 C12 H12 . . 124.2 ?
    C9 C12 H12 . . 124.2 ?
    C10 C11 C12 . . 112.9(12) ?
    C10 C11 H11 . . 123.6 ?
    C12 C11 H11 . . 123.6 ?
    C11 C10 S1 . . 112.4(11) ?
    C11 C10 H10 . . 123.8 ?
    S1 C10 H10 . . 123.8 ?
    C9 S1' C10' . . 93.2(6) ?
    C11' C12' C9 . . 111.2(12) ?
    C11' C12' H12' . . 124.4 ?
    C9 C12' H12' . . 124.4 ?
    C10' C11' C12' . . 113.4(14) ?
    C10' C11' H11' . . 123.3 ?
    C12' C11' H11' . . 123.3 ?
    C11' C10' S1' . . 111.8(13) ?
    C11' C10' H10' . . 124.1 ?
    S1' C10' H10' . . 124.1 ?
loop_
    _geom_torsion_atom_site_label_1
    _geom_torsion_atom_site_label_2
    _geom_torsion_atom_site_label_3
    _geom_torsion_atom_site_label_4
    _geom_torsion_site_symmetry_1
    _geom_torsion_site_symmetry_2
    _geom_torsion_site_symmetry_3
    _geom_torsion_site_symmetry_4
    _geom_torsion
    _geom_torsion_publ_flag
    C15 C16 C18 C19 . . . . 0.4(3) ?
    C17 C16 C18 C19 . . . . 180.0(2) ?
    C16 C18 C19 C13 . . . . 0.1(3) ?
    C18 C19 C13 C14 . . . . -0.5(2) ?
    C18 C19 C13 C1 . . . . 173.23(14) ?
    C19 C13 C14 C15 . . . . 0.5(2) ?
    C1 C13 C14 C15 . . . . -173.11(15) ?
    C18 C16 C15 C14 . . . . -0.4(3) ?
    C17 C16 C15 C14 . . . . -180.0(2) ?
    C13 C14 C15 C16 . . . . -0.1(3) ?
    C19 C13 C1 O1 . . . . -81.69(15) ?
    C14 C13 C1 O1 . . . . 91.80(15) ?
    C19 C13 C1 C2 . . . . 162.74(13) ?
    C14 C13 C1 C2 . . . . -23.77(19) ?
    C19 C13 C1 C20 . . . . 30.06(18) ?
    C14 C13 C1 C20 . . . . -156.45(13) ?
    O1 C1 C2 C3 . . . . -152.34(15) ?
    C13 C1 C2 C3 . . . . -32.2(2) ?
    C20 C1 C2 C3 . . . . 105.94(16) ?
    O1 C1 C2 C7 . . . . 33.71(12) ?
    C13 C1 C2 C7 . . . . 153.82(11) ?
    C20 C1 C2 C7 . . . . -68.00(12) ?
    C7 C2 C3 C4 . . . . -1.3(2) ?
    C1 C2 C3 C4 . . . . -174.46(14) ?
    C2 C3 C4 C5 . . . . 1.6(2) ?
    C3 C4 C5 C6 . . . . -0.3(3) ?
    C4 C5 C6 C7 . . . . -1.4(2) ?
    C5 C6 C7 C2 . . . . 1.8(2) ?
    C5 C6 C7 C8 . . . . 175.54(14) ?
    C3 C2 C7 C6 . . . . -0.4(2) ?
    C1 C2 C7 C6 . . . . 174.50(12) ?
    C3 C2 C7 C8 . . . . -175.79(12) ?
    C1 C2 C7 C8 . . . . -0.84(13) ?
    C6 C7 C8 O1 . . . . 152.90(14) ?
    C2 C7 C8 O1 . . . . -32.60(12) ?
    C6 C7 C8 C9 . . . . 31.1(2) ?
    C2 C7 C8 C9 . . . . -154.42(11) ?
    C6 C7 C8 C23 . . . . -105.12(16) ?
    C2 C7 C8 C23 . . . . 69.38(12) ?
    O1 C8 C23 C20 . . . . 34.38(12) ?
    C9 C8 C23 C20 . . . . 154.53(12) ?
    C7 C8 C23 C20 . . . . -68.50(13) ?
    O1 C8 C23 C24 . . . . -154.44(12) ?
    C9 C8 C23 C24 . . . . -34.28(18) ?
    C7 C8 C23 C24 . . . . 102.68(14) ?
    C24 C23 C20 C21 . . . . -10.6(2) ?
    C8 C23 C20 C21 . . . . 159.93(13) ?
    C24 C23 C20 C1 . . . . -171.81(13) ?
    C8 C23 C20 C1 . . . . -1.28(13) ?
    O1 C1 C20 C23 . . . . -31.92(13) ?
    C13 C1 C20 C23 . . . . -149.24(12) ?
    C2 C1 C20 C23 . . . . 70.50(13) ?
    O1 C1 C20 C21 . . . . 165.50(12) ?
    C13 C1 C20 C21 . . . . 48.18(18) ?
    C2 C1 C20 C21 . . . . -92.07(14) ?
    C23 C20 C21 O2 . . . . -145.48(17) ?
    C1 C20 C21 O2 . . . . 13.0(2) ?
    C23 C20 C21 O3 . . . . 32.2(2) ?
    C1 C20 C21 O3 . . . . -169.33(12) ?
    C20 C23 C24 O4 . . . . -73.8(2) ?
    C8 C23 C24 O4 . . . . 117.26(17) ?
    C20 C23 C24 O5 . . . . 108.36(17) ?
    C8 C23 C24 O5 . . . . -60.61(16) ?
    O1 C8 C9 C12 . . . . 84.9(7) ?
    C7 C8 C9 C12 . . . . -158.9(7) ?
    C23 C8 C9 C12 . . . . -28.6(7) ?
    O1 C8 C9 C12' . . . . -93.7(7) ?
    C7 C8 C9 C12' . . . . 22.5(7) ?
    C23 C8 C9 C12' . . . . 152.7(7) ?
    O1 C8 C9 S1' . . . . 83.85(18) ?
    C7 C8 C9 S1' . . . . -159.97(15) ?
    C23 C8 C9 S1' . . . . -29.7(2) ?
    O1 C8 C9 S1 . . . . -88.1(2) ?
    C7 C8 C9 S1 . . . . 28.1(2) ?
    C23 C8 C9 S1 . . . . 158.34(19) ?
    O2 C21 O3 C22 . . . . 0.3(2) ?
    C20 C21 O3 C22 . . . . -177.29(13) ?
    O4 C24 O5 C25 . . . . 5.3(2) ?
    C23 C24 O5 C25 . . . . -176.88(14) ?
    C9 C8 O1 C1 . . . . -178.92(11) ?
    C7 C8 O1 C1 . . . . 53.14(10) ?
    C23 C8 O1 C1 . . . . -53.42(10) ?
    C13 C1 O1 C8 . . . . 176.84(10) ?
    C2 C1 O1 C8 . . . . -53.64(10) ?
    C20 C1 O1 C8 . . . . 52.55(11) ?
    C12 C9 S1 C10 . . . . 2.8(7) ?
    C12' C9 S1 C10 . . . . -49(7) ?
    C8 C9 S1 C10 . . . . 176.8(4) ?
    S1' C9 S1 C10 . . . . 4.2(5) ?
    C12' C9 C12 C11 . . . . 3.9(16) ?
    C8 C9 C12 C11 . . . . -174.9(13) ?
    S1' C9 C12 C11 . . . . -160(11) ?
    S1 C9 C12 C11 . . . . -1.2(16) ?
    C9 C12 C11 C10 . . . . -2(2) ?
    C12 C11 C10 S1 . . . . 4(2) ?
    C9 S1 C10 C11 . . . . -3.8(15) ?
    C12 C9 S1' C10' . . . . 20(10) ?
    C12' C9 S1' C10' . . . . 3.0(13) ?
    C8 C9 S1' C10' . . . . -174.9(11) ?
    S1 C9 S1' C10' . . . . -2.3(12) ?
    C12 C9 C12' C11' . . . . -7.9(14) ?
    C8 C9 C12' C11' . . . . 170.9(9) ?
    S1' C9 C12' C11' . . . . -6.9(13) ?
    S1 C9 C12' C11' . . . . 122(7) ?
    C9 C12' C11' C10' . . . . 8(2) ?
    C12' C11' C10' S1' . . . . -6(3) ?
    C9 S1' C10' C11' . . . . 2(2) ?
loop_
    _geom_hbond_atom_site_label_D
    _geom_hbond_atom_site_label_H
    _geom_hbond_atom_site_label_A
    _geom_hbond_site_symmetry_A
    _geom_hbond_distance_DH
    _geom_hbond_distance_HA
    _geom_hbond_distance_DA
    _geom_hbond_angle_DHA
    C11 H11 O4 2_566 0.93 2.47 3.3780(10)
                                        165
    C17 H17B Cg 1_655 0.96 3.26 3.99(2) 136
_iucr_refine_instructions_details
;
TITL ssmbk16_0m in P-1
CELL  0.71073   7.5966  10.8770  13.5148   91.339   93.456  100.129
ZERR     2.00   0.0015   0.0021   0.0026    0.005    0.004    0.005
LATT   1
SFAC  C    H    O    S
UNIT  50   40   10   2
MERG   2
SUMP 1.00 0.001 1. 2. 1. 3.
SADI 0.01 C9 C12 C9 C12'
SADI 0.01 C12 C11 C12' C11'
SADI 0.01 C11 C10 C11' C10'
SADI 0.01 C10 S1 C10' S1'
SADI 0.01 S1 C9 S1' C9
SIMU S1 > C10
SIMU S1' > C10'
DELU S1 > C10
DELU S1' > C10'
FMAP   2
PLAN   25
ACTA
CONF
BOND $H
EQIV $1 -X,1-Y,1-Z
HTAB C11 O4_$1
SIZE     0.25   0.30   0.35
L.S.  15
WGHT    0.064800    0.196800
FVAR       0.30070   0.53139   0.46648
C17   1   -0.350793   -0.352812    0.050410    11.00000    0.13167    0.09210 =
         0.06768   -0.01304   -0.01168   -0.04549
AFIX 137
H17A  2   -0.295790   -0.424549    0.039573    11.00000   -1.50000
H17B  2   -0.394952   -0.326049   -0.012053    11.00000   -1.50000
H17C  2   -0.448500   -0.374238    0.092292    11.00000   -1.50000
AFIX   0
C16   1   -0.214050   -0.248282    0.099868    11.00000    0.08192    0.04866 =
         0.04603    0.00012   -0.01166   -0.00725
C18   1   -0.227080   -0.210394    0.196868    11.00000    0.06284    0.05376 =
         0.05088    0.00173    0.00189   -0.00460
AFIX  43
H18   2   -0.321441   -0.249957    0.231885    11.00000   -1.20000
AFIX   0
C19   1   -0.103638   -0.115373    0.243041    11.00000    0.05531    0.04771 =
         0.04098   -0.00429    0.00345    0.00677
AFIX  43
H19   2   -0.115703   -0.091832    0.308535    11.00000   -1.20000
AFIX   0
C13   1    0.038225   -0.054534    0.192968    11.00000    0.04765    0.03392 =
         0.03634   -0.00172   -0.00271    0.01096
C14   1    0.052911   -0.092722    0.095548    11.00000    0.06958    0.04775 =
         0.03486   -0.00014    0.00296    0.00014
AFIX  43
H14   2    0.147574   -0.053742    0.060470    11.00000   -1.20000
AFIX   0
C15   1   -0.072065   -0.188174    0.050392    11.00000    0.09434    0.05747 =
         0.03449   -0.00581   -0.00112   -0.00492
AFIX  43
H15   2   -0.060122   -0.212459   -0.014944    11.00000   -1.20000
AFIX   0
C1    1    0.159248    0.057591    0.240356    11.00000    0.04251    0.03439 =
         0.03449   -0.00227   -0.00045    0.01320
C2    1    0.345145    0.107690    0.204067    11.00000    0.04105    0.04529 =
         0.03393   -0.00094    0.00073    0.01419
C3    1    0.474503    0.052723    0.161865    11.00000    0.05219    0.06101 =
         0.04479   -0.00594    0.00251    0.02486
AFIX  43
H3    2    0.453378   -0.032120    0.144649    11.00000   -1.20000
AFIX   0
C4    1    0.637821    0.128401    0.145864    11.00000    0.04652    0.09499 =
         0.05208    0.00106    0.00985    0.03006
AFIX  43
H4    2    0.725734    0.093773    0.115979    11.00000   -1.20000
AFIX   0
C5    1    0.671300    0.253104    0.173400    11.00000    0.03933    0.08613 =
         0.05648    0.00833    0.00614    0.00798
AFIX  43
H5    2    0.781569    0.301384    0.162160    11.00000   -1.20000
AFIX   0
C6    1    0.541939    0.308569    0.218116    11.00000    0.04340    0.05578 =
         0.04734    0.00413   -0.00044    0.00498
AFIX  43
H6    2    0.565279    0.392567    0.238108    11.00000   -1.20000
AFIX   0
C7    1    0.379293    0.234830    0.231512    11.00000    0.03903    0.04501 =
         0.03447    0.00112    0.00051    0.01172
C8    1    0.210566    0.257118    0.282152    11.00000    0.03754    0.03376 =
         0.03677   -0.00187    0.00028    0.00847
C23   1    0.217008    0.187428    0.380858    11.00000    0.03653    0.03745 =
         0.03511   -0.00104    0.00261    0.01135
C20   1    0.188408    0.066108    0.355105    11.00000    0.03828    0.03744 =
         0.03436   -0.00155    0.00160    0.01004
C21   1    0.232435   -0.038773    0.413705    11.00000    0.04465    0.03832 =
         0.04014    0.00036   -0.00115    0.00968
C22   1    0.270973   -0.115666    0.573139    11.00000    0.07252    0.08072 =
         0.05321    0.02486    0.00434    0.03348
AFIX 137
H22A  2    0.207121   -0.195974    0.549228    11.00000   -1.50000
H22B  2    0.240748   -0.100011    0.639667    11.00000   -1.50000
H22C  2    0.397546   -0.114535    0.572499    11.00000   -1.50000
AFIX   0
C24   1    0.273772    0.250250    0.479068    11.00000    0.05136    0.03631 =
         0.03803   -0.00358   -0.00052    0.01424
C25   1    0.515113    0.370436    0.573590    11.00000    0.09011    0.07787 =
         0.07400   -0.02545   -0.03383    0.00692
AFIX 137
H25A  2    0.439922    0.426745    0.595213    11.00000   -1.50000
H25B  2    0.633223    0.416201    0.565595    11.00000   -1.50000
H21C  2    0.521427    0.308089    0.622164    11.00000   -1.50000
AFIX   0
C9    1    0.161293    0.383351    0.283726    11.00000    0.04501    0.03431 =
         0.04458   -0.00202   -0.00133    0.01216
O2    3    0.277957   -0.127754    0.375943    11.00000    0.11238    0.05170 =
         0.05447   -0.00203   -0.00186    0.04234
O3    3    0.222009   -0.019957    0.509889    11.00000    0.06973    0.05884 =
         0.03877    0.00736    0.00242    0.02873
O4    3    0.179815    0.249498    0.546765    11.00000    0.08341    0.08100 =
         0.04794   -0.01687    0.01757    0.00931
O5    3    0.440615    0.310321    0.479466    11.00000    0.05437    0.06626 =
         0.05611   -0.01565   -0.00827    0.00354
O1    3    0.075232    0.167348    0.226139    11.00000    0.03716    0.03342 =
         0.03822   -0.00166   -0.00247    0.01039
PART    1
S1    4    0.216078    0.486548    0.195644    21.00000    0.09279    0.05215 =
         0.07337    0.02061    0.01835    0.03118
C12   1    0.049470    0.429320    0.350538    21.00000    0.09987    0.06059 =
         0.11769    0.01615   -0.00896    0.01393
AFIX  43
H12   2    0.002265    0.385780    0.404121    21.00000   -1.20000
AFIX   0
C11   1    0.019032    0.547753    0.326016    21.00000    0.06813    0.05931 =
         0.07593   -0.01246   -0.00100    0.03142
AFIX  43
H11   2   -0.053644    0.591561    0.360702    21.00000   -1.20000
AFIX   0
C10   1    0.105361    0.591895    0.247289    21.00000    0.08661    0.03474 =
         0.07235   -0.00132   -0.01200    0.02677
AFIX  43
H10   2    0.104763    0.671388    0.223532    21.00000   -1.20000
AFIX   0
PART    2
S1'   4    0.024973    0.428633    0.364509    31.00000    0.05574    0.04391 =
         0.06408   -0.00404    0.00499    0.02043
C12'  1    0.214015    0.481234    0.217285    31.00000    0.08817    0.05943 =
         0.06416   -0.02653   -0.01098    0.01910
AFIX  43
H12'  2    0.299018    0.479629    0.170768    31.00000   -1.20000
AFIX   0
C11'  1    0.121757    0.579251    0.231174    31.00000    0.12887    0.05033 =
         0.07121    0.01334    0.01754    0.02487
AFIX  43
H11'  2    0.127188    0.646201    0.189228    31.00000   -1.20000
AFIX   0
C10'  1    0.024441    0.567867    0.310739    31.00000    0.07834    0.04443 =
         0.07451   -0.00169   -0.00458    0.03476
AFIX  43
H10'  2   -0.036170    0.628903    0.333784    31.00000   -1.20000
HKLF 4
REM  ssmbk16_0m in P-1
REM R1 =  0.0413 for   4142 Fo > 4sig(Fo)  and  0.0572 for all   5464 data
REM    321 parameters refined using     52 restraints
END
WGHT      0.0647      0.1984
REM Highest difference peak  0.251,  deepest hole -0.160,  1-sigma level  0.035
Q1    1   0.1655  0.0497  0.3003  11.00000  0.05    0.25
Q2    1   0.2155  0.2275  0.3386  11.00000  0.05    0.22
Q3    1   0.3002  0.2561  0.2581  11.00000  0.05    0.21
Q4    1   0.2557  0.0729  0.2189  11.00000  0.05    0.21
Q5    1   0.2040  0.3240  0.2852  11.00000  0.05    0.20
Q6    1   0.0141 -0.0600  0.1377  11.00000  0.05    0.19
Q7    1   0.2461  0.2119  0.4304  11.00000  0.05    0.19
Q8    1  -0.3229 -0.3675 -0.0233  11.00000  0.05    0.19
Q9    1   0.2276  0.1258  0.3744  11.00000  0.05    0.19
Q10   1   0.1536  0.4159  0.2102  11.00000  0.05    0.18
Q11   1   0.3561  0.1810  0.1984  11.00000  0.05    0.18
Q12   1   0.3622 -0.0784  0.4026  11.00000  0.05    0.18
Q13   1   0.1046 -0.0048  0.2206  11.00000  0.05    0.18
Q14   1   0.3868  0.1636  0.2352  11.00000  0.05    0.18
Q15   1  -0.3733 -0.4255  0.0934  11.00000  0.05    0.18
Q16   1   0.2137  0.0183  0.3854  11.00000  0.05    0.17
Q17   1   0.1814  0.4478  0.1379  11.00000  0.05    0.17
Q18   1   0.1514 -0.1398  0.6165  11.00000  0.05    0.16
Q19   1  -0.0538 -0.0664  0.2025  11.00000  0.05    0.16
Q20   1  -0.2377 -0.2034  0.1383  11.00000  0.05    0.16
Q21   1   0.6202  0.1967  0.1220  11.00000  0.05    0.16
Q22   1   0.4303  0.2840  0.2025  11.00000  0.05    0.15
Q23   1   0.3680 -0.0451  0.6378  11.00000  0.05    0.15
Q24   1  -0.1412 -0.1765 -0.0366  11.00000  0.05    0.14
Q25   1  -0.0270 -0.1348  0.0791  11.00000  0.05    0.14
;
data_global
_journal_date_recd_electronic     2013-02-07
_journal_date_accepted     2013-02-24
_journal_name_full     'Acta Crystallographica, Section E'
_journal_year     2013
_journal_volume     69
_journal_issue      4
_journal_page_first     o498
_journal_page_last     o499
_journal_paper_category     QO
_journal_paper_doi     10.1107/S1600536813005308
_journal_coeditor_code     IM2420
_publ_contact_author_name     'P.R. Seshadri'
_publ_contact_author_address
;
PostGraduate & Research Department of Physics,
Agurchand Manmull Jain College,
Chennai 600 114,
India
;
_publ_contact_author_email     'seshadri_pr@yahoo.com'
_publ_contact_author_fax     ?
_publ_contact_author_phone     '9444225095'
_publ_section_title
;\
Dimethyl
1-(4-methylphenyl)-8-(thiophen-2-yl)-11-oxatricyclo[6.2.1.0^2,7^]undeca-2,4,\
6,9-tetraene-9,10-dicarboxylate
;
loop_
    _publ_author_name
    _publ_author_footnote
    _publ_author_address
    'Balakrishnan, B.' ?
;
Department of Physics,
P.T. Lee Chengalvaraya Naicker College of Engineering & Technology,
Kancheepuram 631 502,
India
;
    'Nandakumar, Meganathan' .
;
Department of Organic Chemistry,
University of Madras,
Guindy Campus,
Chennai 600 025,
India
;
    'Seshadri, Pandamangalam R.' .
;
PostGraduate & Research Department of Physics,
Agurchand Manmull Jain College,
Chennai 600 114,
India
;
    'Mohanakrishnan, Arasambattu K.' .
;
Department of Organic Chemistry,
University of Madras,
Guindy Campus,
Chennai 600 025,
India
;
