# Supplementary material for: Dimethyl 1-(4-methyl­phen­yl)-8-(thio­phen-2-yl)-11-oxatricyclo­[6.2.1.02,7]undeca-2,4,6,9-tetra­ene-9,10-dicarboxy­late
Source: Acta Crystallogr Sect E Struct Rep Online. 2013 Mar 6;69(Pt 4):o498–9. doi: 10.1107/S1600536813005308 (PMC3629529; doi:10.1107/S1600536813005308)
Supplement: Supplementary file 2 [file e-69-0o498-Isup2.hkl]

#
# h,k,l, Fc-squared, Fo-squared, sigma(Fo-squared) and status flag
#
data_I
_shelx_title ' ssmbk16_0m in P-1'
_shelx_refln_list_code          4
_shelx_F_calc_maximum      104.18
_exptl_crystal_F_000       452.00
_reflns_d_resolution_high  0.7457
 
loop_
 _symmetry_equiv_pos_as_xyz
 'x, y, z'
 '-x, -y, -z'
 
_cell_length_a     7.5966
_cell_length_b    10.8770
_cell_length_c    13.5148
_cell_angle_alpha  91.339
_cell_angle_beta   93.456
_cell_angle_gamma 100.129
 
_shelx_F_squared_multiplier     1.000
 
loop_
 _refln_index_h
 _refln_index_k
 _refln_index_l
 _refln_F_squared_calc
 _refln_F_squared_meas
 _refln_F_squared_sigma
 _refln_observed_status
   1   0   0     1637.51     1518.77     36.83 o
   2   0   0     1496.15     1531.97     23.10 o
   3   0   0      339.66      336.52      5.41 o
   4   0   0      613.36      583.41      9.08 o
   5   0   0      243.11      280.20      5.13 o
   6   0   0        0.02       -0.54      0.64 o
   7   0   0      149.14      154.42      3.77 o
   8   0   0        7.87        7.55      1.18 o
   9   0   0        5.97        5.75      2.32 o
 -10   1   0        3.28        3.11      1.64 o
  -9   1   0       12.96       12.48      1.87 o
  -8   1   0        4.44        1.92      1.02 o
  -7   1   0       78.24       74.73      2.42 o
  -6   1   0       35.61       28.27      1.44 o
  -5   1   0        9.00        8.75      0.78 o
  -4   1   0      394.60      433.37      8.28 o
  -3   1   0       18.18       11.86      1.55 o
  -2   1   0       10.11        6.94      0.50 o
  -1   1   0     5886.22     5611.85     69.29 o
   0   1   0     2160.40     2211.50     29.96 o
   1   1   0     3739.42     3601.35     89.03 o
   2   1   0     5087.51     5171.87     71.47 o
   3   1   0       84.61       61.16      1.61 o
   4   1   0      203.74      203.04      3.88 o
   5   1   0       66.46       68.07      2.28 o
   6   1   0      223.77      221.98      4.67 o
   7   1   0       37.28       32.93      1.82 o
   8   1   0        1.49        0.44      0.92 o
   9   1   0        2.89        1.27      1.21 o
 -10   2   0        5.49        7.16      1.91 o
  -9   2   0       18.71       17.30      2.03 o
  -8   2   0       31.57       37.75      4.59 o
  -7   2   0        0.72       -0.67      0.67 o
  -6   2   0        2.56        1.64      0.54 o
  -5   2   0        0.02       -0.35      0.35 o
  -4   2   0       89.89       77.07      1.59 o
  -3   2   0      434.43      421.59      5.63 o
  -2   2   0     2341.55     2368.66     25.47 o
  -1   2   0      766.04      782.04     16.70 o
   0   2   0      104.56      112.80      1.63 o
   1   2   0     2747.22     2713.82     32.42 o
   2   2   0      202.70      199.07      3.51 o
   3   2   0      257.98      257.43      4.55 o
   4   2   0      202.41      201.50      4.01 o
   5   2   0       67.64       63.54      2.11 o
   6   2   0       71.40       71.27      2.70 o
   7   2   0       13.61       17.42      2.62 o
   8   2   0       77.71       83.89      3.45 o
   9   2   0        0.59        0.38      1.22 o
 -10   3   0        2.65       -0.30      1.51 o
  -9   3   0        0.03       -0.94      1.66 o
  -8   3   0        2.02        2.47      1.22 o
  -7   3   0      333.12      330.72     15.81 o
  -6   3   0        0.21       -0.16      0.61 o
  -5   3   0      227.69      244.68      3.84 o
  -4   3   0       16.27       21.73      0.81 o
  -3   3   0       70.61       83.80      1.23 o
  -2   3   0      523.51      536.47      6.83 o
  -1   3   0     8488.47     8165.87     77.85 o
   0   3   0      168.51      171.77      1.95 o
   1   3   0        2.77        6.87      0.33 o
   2   3   0      388.08      369.11      5.52 o
   3   3   0     1256.53     1305.72     14.03 o
   4   3   0        1.20        0.53      0.53 o
   5   3   0      265.64      272.83      5.39 o
   6   3   0      170.33      168.67      4.75 o
   7   3   0        0.53       -0.52      1.05 o
   8   3   0        1.92        3.65      1.66 o
   9   3   0        0.04       -0.61      1.19 o
 -10   4   0        0.03        2.08      1.56 o
  -9   4   0        3.32        5.28      2.10 o
  -8   4   0        0.25       -0.19      1.13 o
  -7   4   0       10.04        6.62      1.38 o
  -6   4   0      274.75      280.60      6.85 o
  -5   4   0        0.72        0.51      0.29 o
  -4   4   0       11.29       13.41      0.47 o
  -3   4   0      300.87      345.82      6.33 o
  -2   4   0     3541.73     3457.81     30.38 o
  -1   4   0      451.29      522.59      4.60 o
   0   4   0       10.35        9.24      0.40 o
   1   4   0      308.34      299.14      3.26 o
   2   4   0      239.49      251.47      3.41 o
   3   4   0      322.83      334.74      5.31 o
   4   4   0      666.47      691.47     10.20 o
   5   4   0      911.53      931.95     13.59 o
   6   4   0       58.38       58.57      1.94 o
   7   4   0       12.23       10.18      1.12 o
   8   4   0        2.96        3.61      0.60 o
   9   4   0        6.98        6.45      0.84 o
  -9   5   0        0.99       -0.88      1.77 o
  -8   5   0       24.16       27.98      3.32 o
  -7   5   0        0.41       -0.22      1.44 o
  -6   5   0        0.26        0.00      1.33 o
  -5   5   0        5.35        5.50      0.74 o
  -4   5   0      271.37      324.53      5.70 o
  -3   5   0      501.44      515.47      6.12 o
  -2   5   0       13.34       12.38      1.06 o
  -1   5   0     2412.87     2684.60     22.25 o
   0   5   0       25.56       22.47      1.11 o
   1   5   0        8.61        7.11      0.40 o
   2   5   0       17.14       11.93      0.54 o
   3   5   0      181.73      202.18      3.66 o
   4   5   0      302.61      282.68      4.85 o
   5   5   0       13.79       12.51      0.81 o
   6   5   0        5.04        4.82      1.10 o
   7   5   0       11.29       11.00      2.23 o
   8   5   0        0.03       -0.40      0.58 o
  -9   6   0       15.82       19.13      3.32 o
  -8   6   0        2.06        4.16      1.27 o
  -7   6   0        8.94       12.74      1.51 o
  -6   6   0      293.54      298.69      8.90 o
  -5   6   0       79.81       86.35      2.42 o
  -4   6   0        4.87        1.94      0.48 o
  -3   6   0      197.05      199.26      2.22 o
  -2   6   0       12.28        9.53      0.38 o
  -1   6   0       12.00        7.93      0.36 o
   0   6   0      602.36      659.64      6.86 o
   1   6   0      563.04      558.06      5.96 o
   2   6   0       21.03       16.60      0.70 o
   3   6   0        8.47        6.39      0.94 o
   4   6   0        4.97        7.51      0.78 o
   5   6   0        0.00        0.13      0.48 o
   6   6   0       37.25       37.00      3.59 o
   7   6   0        5.98        7.54      1.66 o
   8   6   0        1.23        2.13      1.60 o
  -9   7   0        0.02       -0.77      1.88 o
  -8   7   0        0.06       -0.33      1.66 o
  -7   7   0       20.08       21.76      1.97 o
  -6   7   0       60.55       58.50      2.09 o
  -5   7   0        0.22        0.70      0.69 o
  -4   7   0       87.86       76.31      1.87 o
  -3   7   0      646.90      606.49      6.55 o
  -2   7   0       91.61      102.17      1.46 o
  -1   7   0        0.20        0.01      0.25 o
   0   7   0        6.14        6.30      0.45 o
   1   7   0       66.72       68.91      1.34 o
   2   7   0      115.07      114.62      1.71 o
   3   7   0        1.66        0.58      1.02 o
   4   7   0       18.59       18.22      1.97 o
   5   7   0       35.93       35.33      1.81 o
   6   7   0        0.25        0.32      1.07 o
   7   7   0        1.83        2.61      1.18 o
  -9   8   0        1.54       -0.41      1.05 o
  -8   8   0       61.99       60.37      5.92 o
  -7   8   0        3.44        3.47      0.98 o
  -6   8   0       40.01       36.81      1.80 o
  -5   8   0        1.68        1.62      1.00 o
  -4   8   0        8.65        8.18      0.72 o
  -3   8   0      100.14      111.41      2.05 o
  -2   8   0      820.79      804.84      7.86 o
  -1   8   0      661.90      664.20      6.59 o
   0   8   0        6.30        4.69      0.62 o
   1   8   0        0.67        2.21      0.43 o
   2   8   0      669.72      662.61      8.04 o
   3   8   0       34.72       38.05      1.58 o
   4   8   0       50.33       48.34      2.17 o
   5   8   0       11.18       11.87      1.19 o
   6   8   0        6.95        6.87      1.04 o
   7   8   0        7.89        9.29      2.21 o
  -8   9   0       25.47       28.64      2.24 o
  -7   9   0        3.28        3.03      1.14 o
  -6   9   0       12.12       10.65      1.19 o
  -5   9   0       23.44       27.49      1.99 o
  -4   9   0       15.66       15.30      1.14 o
  -3   9   0      343.91      329.26      4.57 o
  -2   9   0       43.65       38.32      1.38 o
  -1   9   0       20.89       20.86      0.71 o
   0   9   0       13.33       12.48      0.75 o
   1   9   0       37.59       32.09      1.08 o
   2   9   0        0.15       -0.52      0.52 o
   3   9   0       96.44       92.96      2.65 o
   4   9   0        0.13        0.77      0.72 o
   5   9   0        1.37        0.56      0.78 o
   6   9   0        0.03        0.77      1.09 o
  -8  10   0        9.69       10.77      1.76 o
  -7  10   0        0.00       -0.02      1.07 o
  -6  10   0       19.97       20.32      2.02 o
  -5  10   0       14.61       15.35      1.44 o
  -4  10   0       11.73        9.83      1.07 o
  -3  10   0       64.48       61.78      2.02 o
  -2  10   0       69.99       69.74      2.03 o
  -1  10   0      273.84      265.12      5.49 o
   0  10   0       22.39       22.33      0.97 o
   1  10   0       74.60       72.59      1.65 o
   2  10   0       66.14       63.31      1.75 o
   3  10   0       36.04       38.14      1.85 o
   4  10   0       23.38       24.70      2.15 o
   5  10   0        3.36        4.29      1.03 o
   6  10   0        1.32        3.43      1.33 o
  -7  11   0        4.32        6.21      1.57 o
  -6  11   0        0.50        0.08      1.08 o
  -5  11   0       36.49       37.75      2.16 o
  -4  11   0        1.81        1.67      0.51 o
  -3  11   0       18.48       22.98      1.02 o
  -2  11   0        0.57        1.66      0.66 o
  -1  11   0        6.17        6.59      0.93 o
   0  11   0       30.65       33.31      1.59 o
   1  11   0       49.47       49.76      1.30 o
   2  11   0        2.55        3.41      0.90 o
   3  11   0        0.02        0.78      0.78 o
   4  11   0        3.07        5.03      1.07 o
   5  11   0        0.31       -0.51      1.01 o
  -7  12   0        6.05        4.36      1.59 o
  -6  12   0        4.57        5.47      1.66 o
  -5  12   0       12.74       13.77      3.21 o
  -4  12   0       56.34       60.71      1.70 o
  -3  12   0       26.69       24.01      1.64 o
  -2  12   0        0.36       -0.68      0.68 o
  -1  12   0        1.35        0.79      0.69 o
   0  12   0        7.44        7.96      1.03 o
   1  12   0       34.11       35.62      1.29 o
   2  12   0        0.29        0.63      0.80 o
   3  12   0        0.15       -0.06      0.86 o
   4  12   0       11.15       17.07      1.93 o
  -6  13   0       13.01       13.93      3.98 o
  -5  13   0        8.45        9.55      2.32 o
  -4  13   0        5.49        5.46      0.92 o
  -3  13   0       29.35       31.10      2.46 o
  -2  13   0        1.39        0.86      0.76 o
  -1  13   0        0.00       -0.10      1.09 o
   0  13   0       19.70       20.58      1.38 o
   1  13   0       32.20       35.88      1.56 o
   2  13   0        4.02        5.61      1.20 o
  -4  14   0       41.09       49.57      3.80 o
  -3  14   0       24.22       23.75      1.64 o
  -2  14   0        3.67        2.33      1.07 o
  -1  14   0        0.07       -0.67      1.50 o
   0  14   0       12.24       13.24      1.24 o
   1  14   0        4.16        4.09      1.77 o
  -1 -14   1        1.65        1.55      1.66 o
   0 -14   1        1.87        1.06      0.93 o
   1 -14   1        0.05       -0.19      0.84 o
   2 -14   1        0.73        0.06      1.87 o
   3 -14   1        0.01       -0.69      0.90 o
   4 -14   1        7.13        3.82      2.71 o
  -2 -13   1        4.99        5.73      1.18 o
  -1 -13   1        0.84       -0.05      0.78 o
   0 -13   1       20.59       18.93      1.71 o
   1 -13   1        8.09        6.59      0.99 o
   2 -13   1        7.03        6.71      1.09 o
   3 -13   1        5.84        4.83      1.19 o
   4 -13   1       28.35       32.34      1.55 o
   5 -13   1       27.50       28.78      2.64 o
  -4 -12   1        8.75       11.23      2.21 o
  -3 -12   1       12.02       10.30      1.30 o
  -2 -12   1        7.23        5.03      1.07 o
  -1 -12   1        2.71        2.90      0.70 o
   0 -12   1        6.43        2.93      0.82 o
   1 -12   1        0.21        0.90      0.73 o
   2 -12   1       17.99       16.49      1.12 o
   3 -12   1        8.97        9.14      1.10 o
   4 -12   1        0.00       -0.46      0.57 o
   5 -12   1       28.99       30.63      2.16 o
   6 -12   1       44.00       56.06      5.14 o
   7 -12   1        0.49        0.11      2.65 o
  -5 -11   1        0.13        0.22      1.01 o
  -4 -11   1        2.56        2.05      1.11 o
  -3 -11   1       13.78       15.66      1.31 o
  -2 -11   1        4.76        7.48      1.78 o
  -1 -11   1       83.44       87.72      1.86 o
   0 -11   1        3.22        1.72      0.74 o
   1 -11   1       55.27       57.62      2.11 o
   2 -11   1        0.16        0.68      0.66 o
   3 -11   1       17.24       20.13      1.12 o
   4 -11   1        0.71       -0.74      0.74 o
   5 -11   1       16.17       15.47      1.61 o
   6 -11   1        1.48        0.36      1.00 o
   7 -11   1        3.68        3.25      1.49 o
  -6 -10   1        1.40       -1.00      1.00 o
  -5 -10   1       10.73        9.93      1.19 o
  -4 -10   1       16.47       15.50      1.53 o
  -3 -10   1       96.20       93.99      6.55 o
  -2 -10   1        8.80        8.71      0.91 o
  -1 -10   1       58.26       53.41      1.73 o
   0 -10   1       35.87       33.35      1.26 o
   1 -10   1       26.86       23.63      1.17 o
   2 -10   1      151.15      142.54      2.79 o
   3 -10   1       64.53       55.52      1.43 o
   4 -10   1        0.76        1.29      0.46 o
   5 -10   1       46.75       49.40      2.32 o
   6 -10   1        9.58       12.20      1.47 o
   7 -10   1        5.81        7.20      2.65 o
   8 -10   1       17.40       19.40      2.11 o
  -6  -9   1        6.49        5.60      1.05 o
  -5  -9   1       11.65       12.85      1.40 o
  -4  -9   1        9.69       10.44      1.24 o
  -3  -9   1        0.01       -0.56      0.56 o
  -2  -9   1      321.01      329.80      4.68 o
  -1  -9   1      323.69      321.05      4.41 o
   0  -9   1        6.73        5.36      0.84 o
   1  -9   1      325.37      318.93      3.64 o
   2  -9   1       82.03       75.72      1.79 o
   3  -9   1       74.65       62.18      1.43 o
   4  -9   1      545.85      553.03      8.19 o
   5  -9   1      142.35      149.66      3.89 o
   6  -9   1       18.22       20.56      1.53 o
   7  -9   1       13.19       11.62      1.85 o
   8  -9   1       12.85       14.96      1.88 o
  -7  -8   1        4.79        3.10      1.11 o
  -6  -8   1        1.87        1.32      1.12 o
  -5  -8   1        0.08       -0.18      0.57 o
  -4  -8   1       13.29       10.97      1.36 o
  -3  -8   1       14.19       14.28      1.05 o
  -2  -8   1       11.63       10.96      0.92 o
  -1  -8   1       14.75       12.02      0.66 o
   0  -8   1        2.69        2.16      0.62 o
   1  -8   1       71.92       74.09      1.24 o
   2  -8   1      740.69      766.53      7.51 o
   3  -8   1       98.47       97.09      1.81 o
   4  -8   1       18.44       16.22      1.11 o
   5  -8   1      133.04      128.05      3.33 o
   6  -8   1       39.66       41.63      1.95 o
   7  -8   1        1.18        0.81      0.75 o
   8  -8   1        5.61        7.96      2.65 o
   9  -8   1        9.75        7.30      2.76 o
  -7  -7   1        1.87        1.72      1.21 o
  -6  -7   1       11.86       10.65      1.71 o
  -5  -7   1        3.55        3.37      1.37 o
  -4  -7   1        4.43        4.77      1.51 o
  -3  -7   1      170.55      160.99      4.52 o
  -2  -7   1       22.30       21.74      1.07 o
  -1  -7   1      139.86      154.17      2.20 o
   0  -7   1       98.09      100.84      1.67 o
   1  -7   1      236.60      262.17      2.95 o
   2  -7   1      107.45       96.51      1.40 o
   3  -7   1      744.25      737.14      7.77 o
   4  -7   1      335.88      328.76      4.47 o
   5  -7   1      202.62      198.53      4.26 o
   6  -7   1        0.38        1.09      0.90 o
   7  -7   1        1.62        0.74      1.04 o
   8  -7   1       31.93       35.15      2.63 o
   9  -7   1        1.51        0.22      1.99 o
  -8  -6   1        0.39       -0.44      0.66 o
  -7  -6   1        1.10        0.52      1.14 o
  -6  -6   1        0.55        0.21      0.48 o
  -5  -6   1       16.60       14.34      0.95 o
  -4  -6   1       23.10       22.22      1.10 o
  -3  -6   1      291.88      283.42      4.89 o
  -2  -6   1       10.62       10.08      0.92 o
  -1  -6   1      126.85      129.22      1.85 o
   0  -6   1        2.61        1.84      0.32 o
   1  -6   1      271.56      309.71      3.26 o
   2  -6   1       13.71       19.46      0.44 o
   3  -6   1      236.54      220.20      2.41 o
   4  -6   1      153.22      156.65      2.80 o
   5  -6   1        3.39        1.95      1.71 o
   6  -6   1       93.07       91.98      3.47 o
   7  -6   1      191.44      207.39      8.52 o
   8  -6   1        1.68        1.77      1.88 o
   9  -6   1        0.00        1.22      1.99 o
  -8  -5   1        3.36        3.16      0.68 o
  -7  -5   1       25.08       26.67      1.52 o
  -6  -5   1        3.38        2.49      0.56 o
  -5  -5   1       10.87       14.03      1.36 o
  -4  -5   1       43.49       51.37      1.84 o
  -3  -5   1      202.44      194.69      3.51 o
  -2  -5   1        3.24        3.10      0.60 o
  -1  -5   1      205.30      225.72      2.92 o
   0  -5   1        0.22        0.47      0.22 o
   1  -5   1      886.52      949.59      9.45 o
   2  -5   1      318.96      395.24      3.63 o
   3  -5   1      886.33      925.79     15.88 o
   4  -5   1      417.07      448.28      6.70 o
   5  -5   1       29.58       23.11      2.43 o
   6  -5   1       87.69       90.31      4.26 o
   7  -5   1       21.56       18.57      3.04 o
   8  -5   1       57.59       62.29      3.48 o
   9  -5   1        4.00        4.18      2.10 o
  -8  -4   1        0.19        0.03      0.89 o
  -7  -4   1        0.65        0.92      0.93 o
  -6  -4   1       39.80       36.79      2.93 o
  -5  -4   1        0.97        2.99      0.96 o
  -4  -4   1       21.80       26.25      0.79 o
  -3  -4   1       33.35       35.27      0.99 o
  -2  -4   1        3.79        0.68      0.26 o
  -1  -4   1      780.78      754.60      8.28 o
   0  -4   1       20.72       21.82      0.56 o
   1  -4   1      914.88      941.26      9.27 o
   2  -4   1        0.69        0.91      0.38 o
   3  -4   1      871.55      940.37     12.29 o
   4  -4   1      221.15      241.06      5.32 o
   5  -4   1      159.65      155.69      2.71 o
   6  -4   1       34.37       30.99      2.09 o
   7  -4   1      134.29      134.78      2.86 o
   8  -4   1        0.06       -0.77      0.77 o
   9  -4   1        2.79        3.66      0.60 o
  10  -4   1        2.73       -0.08      1.54 o
  -9  -3   1        1.35        1.44      1.77 o
  -8  -3   1       20.89       20.51      2.76 o
  -7  -3   1       22.66       27.77      1.85 o
  -6  -3   1      183.26      171.86      4.16 o
  -5  -3   1        7.92        7.64      0.97 o
  -4  -3   1        5.36        5.39      0.78 o
  -3  -3   1      290.16      279.10      3.69 o
  -2  -3   1       14.72       18.69      0.61 o
  -1  -3   1     1599.51     1695.93     15.07 o
   0  -3   1      652.16      655.32      6.47 o
   1  -3   1     1375.48     1405.41     13.59 o
   2  -3   1     1758.50     1916.86     18.92 o
   3  -3   1      666.57      703.54      8.98 o
   4  -3   1        2.97        2.05      0.46 o
   5  -3   1      227.06      207.54      3.40 o
   6  -3   1       86.21       78.32      2.43 o
   7  -3   1       13.34       14.65      1.68 o
   8  -3   1       31.54       28.78      2.34 o
   9  -3   1       31.45       39.53      2.85 o
  10  -3   1        1.02        3.75      2.10 o
  -9  -2   1        0.02        0.80      1.30 o
  -8  -2   1        2.45        1.51      1.00 o
  -7  -2   1       46.35       48.59      2.19 o
  -6  -2   1       66.04       66.66      2.89 o
  -5  -2   1       78.56       72.71      2.23 o
  -4  -2   1      291.85      307.65      5.48 o
  -3  -2   1      136.92      117.95      3.31 o
  -2  -2   1      175.20      178.88      4.12 o
  -1  -2   1       85.05       74.17      1.31 o
   0  -2   1        8.53        6.24      0.29 o
   1  -2   1     4843.00     4688.25     42.07 o
   2  -2   1      168.72      193.67      2.10 o
   3  -2   1       78.81       70.64      1.33 o
   4  -2   1       62.81       71.92      1.71 o
   5  -2   1        2.21        4.27      0.90 o
   6  -2   1       16.87       17.04      1.09 o
   7  -2   1      168.79      154.06      4.17 o
   8  -2   1        0.15        1.64      1.24 o
   9  -2   1       19.13       21.76      2.27 o
  10  -2   1        1.56        5.18      2.05 o
  -9  -1   1        2.39        0.69      1.10 o
  -8  -1   1        6.69        9.94      1.28 o
  -7  -1   1       34.52       35.89      1.83 o
  -6  -1   1       53.11       53.88      2.05 o
  -5  -1   1        1.73        5.22      0.78 o
  -4  -1   1      541.29      569.84      9.02 o
  -3  -1   1      605.68      595.12     11.45 o
  -2  -1   1     2777.88     2648.90    228.10 o
  -1  -1   1      255.67      233.27      4.69 o
   0  -1   1     1747.96     1694.38     17.88 o
   1  -1   1      204.62      242.42      3.00 o
   2  -1   1     6690.85     6683.25     92.82 o
   3  -1   1       62.46       61.48      1.46 o
   4  -1   1        8.66        8.65      0.80 o
   5  -1   1        0.11       -0.03      0.44 o
   6  -1   1      151.32      156.98      3.47 o
   7  -1   1      121.16      123.55      3.26 o
   8  -1   1        5.34        6.94      1.25 o
   9  -1   1        0.29        0.77      1.77 o
  10  -1   1        1.08        0.36      1.56 o
  -9   0   1        0.00        0.68      1.27 o
  -8   0   1        7.24        8.54      1.65 o
  -7   0   1        0.41        0.13      0.79 o
  -6   0   1      298.58      295.85      5.59 o
  -5   0   1        3.09        0.88      0.57 o
  -4   0   1      818.48      802.04     15.21 o
  -3   0   1     1052.31     1031.42     18.73 o
  -2   0   1     5865.26     5685.95    334.05 o
  -1   0   1     3738.03     3826.18     91.68 o
   0   0   1     2594.43     2280.25    127.93 o
   1   0   1     3284.69     3125.38     43.15 o
   2   0   1      225.08      218.17      4.31 o
   3   0   1      180.23      188.59      4.00 o
   4   0   1      604.75      583.51      9.06 o
   5   0   1      321.82      328.11      5.80 o
   6   0   1      141.95      146.14      4.31 o
   7   0   1      132.30      135.69      3.50 o
   8   0   1        8.34       10.17      1.49 o
   9   0   1        1.89        2.10      2.10 o
 -10   1   1        5.85        7.21      2.60 o
  -9   1   1        3.75        4.48      1.49 o
  -8   1   1        0.09        0.00      0.86 o
  -7   1   1       49.59       48.10      2.00 o
  -6   1   1        1.20        2.25      0.73 o
  -5   1   1       92.62      104.33      2.49 o
  -4   1   1      139.06      166.04      4.18 o
  -3   1   1       70.52       86.04      3.98 o
  -2   1   1     2941.38     2951.69     41.81 o
  -1   1   1      606.12      597.25      8.46 o
   0   1   1     1795.23     1767.50     18.30 o
   1   1   1     1740.82     1628.97     22.18 o
   2   1   1     7530.03     7512.11    127.99 o
   3   1   1       74.83       73.54      1.81 o
   4   1   1       73.26       65.68      1.85 o
   5   1   1       90.34       94.35      2.52 o
   6   1   1        1.65        0.81      0.96 o
   7   1   1       39.30       43.61      2.36 o
   8   1   1       18.42       21.00      1.86 o
   9   1   1        2.35        2.03      1.44 o
 -10   2   1        3.09        0.59      1.43 o
  -9   2   1        8.87       10.91      1.80 o
  -8   2   1        0.01       -0.02      1.33 o
  -7   2   1      410.25      422.87      8.05 o
  -6   2   1       36.02       37.06      1.68 o
  -5   2   1      213.80      199.61      3.34 o
  -4   2   1       26.39       27.47      0.91 o
  -3   2   1      699.91      665.49     10.13 o
  -2   2   1      798.64      826.35     11.84 o
  -1   2   1     3849.08     3667.66     30.52 o
   0   2   1      277.53      253.04      2.70 o
   1   2   1     2742.45     2683.30     25.10 o
   2   2   1      119.14      136.41      2.30 o
   3   2   1       27.44       36.38      1.57 o
   4   2   1      160.75      190.20      4.55 o
   5   2   1      176.95      181.86      7.58 o
   6   2   1        0.63        0.34      1.60 o
   7   2   1        1.53        1.19      1.38 o
   8   2   1        3.94        2.40      1.38 o
   9   2   1       11.17       14.37      1.86 o
 -10   3   1        5.27        7.37      1.96 o
  -9   3   1        8.07       10.69      1.84 o
  -8   3   1        5.70        5.79      3.04 o
  -7   3   1        0.00        0.01      0.84 o
  -6   3   1      365.96      368.40      6.15 o
  -5   3   1      371.49      407.78      8.63 o
  -4   3   1      273.70      277.17      4.62 o
  -3   3   1       71.82       89.48      1.58 o
  -2   3   1        2.07        1.85      0.30 o
  -1   3   1      557.02      550.69      4.77 o
   0   3   1      293.19      304.94      3.20 o
   1   3   1      253.94      254.57      2.93 o
   2   3   1      467.15      498.34      7.28 o
   3   3   1     1446.71     1516.51     18.61 o
   4   3   1       57.12       67.21      1.58 o
   5   3   1        7.10        6.62      1.14 o
   6   3   1       33.64       27.64      1.89 o
   7   3   1        2.90        3.34      1.10 o
   8   3   1        0.43        0.42      1.10 o
   9   3   1        0.00        0.49      1.29 o
 -10   4   1        4.74        7.74      2.65 o
  -9   4   1        4.35        1.33      1.88 o
  -8   4   1       11.10       12.72      1.76 o
  -7   4   1       95.56       97.53      3.82 o
  -6   4   1       10.63       12.44      1.15 o
  -5   4   1        0.15       -0.09      0.27 o
  -4   4   1       19.10       20.43      0.55 o
  -3   4   1        0.63        0.72      0.74 o
  -2   4   1       57.46       61.31      0.70 o
  -1   4   1      317.84      317.75      2.93 o
   0   4   1       43.65       40.17      0.69 o
   1   4   1      207.81      273.07      3.04 o
   2   4   1      487.78      514.41      6.48 o
   3   4   1      737.97      757.78     11.04 o
   4   4   1      127.40      117.27      3.87 o
   5   4   1        0.66        1.15      0.43 o
   6   4   1       69.84       69.90      1.83 o
   7   4   1       17.33       15.69      1.72 o
   8   4   1        2.89        4.70      1.00 o
   9   4   1        3.82        4.43      0.84 o
  -9   5   1        0.48       -0.88      1.66 o
  -8   5   1       36.72       35.06      3.65 o
  -7   5   1        0.00       -0.22      1.44 o
  -6   5   1      117.56      112.07      5.42 o
  -5   5   1      104.46       99.61      2.61 o
  -4   5   1      199.22      231.35     10.76 o
  -3   5   1      718.88      735.02      9.39 o
  -2   5   1      401.61      449.61      4.40 o
  -1   5   1       93.56       80.98      1.20 o
   0   5   1      265.84      278.66      2.92 o
   1   5   1      232.17      273.52      3.14 o
   2   5   1       30.88       31.41      1.68 o
   3   5   1       42.43       43.91      1.40 o
   4   5   1        7.85        4.38      0.67 o
   5   5   1       47.16       43.60      1.56 o
   6   5   1       15.68       13.47      0.91 o
   7   5   1       26.84       25.79      2.91 o
   8   5   1        0.17       -0.13      0.58 o
  -9   6   1        3.11        2.21      1.99 o
  -8   6   1       51.93       56.62      4.64 o
  -7   6   1       50.72       48.54      2.61 o
  -6   6   1        1.98        2.82      0.93 o
  -5   6   1      133.37      122.56      2.48 o
  -4   6   1        9.01        7.96      0.64 o
  -3   6   1      116.87      129.08      2.36 o
  -2   6   1        0.75        1.30      0.25 o
  -1   6   1       59.91       49.14      0.83 o
   0   6   1      101.85       87.88      1.21 o
   1   6   1        0.02        0.03      0.33 o
   2   6   1        0.38        2.36      0.67 o
   3   6   1      110.17      104.35      2.45 o
   4   6   1       42.05       38.08      3.08 o
   5   6   1       16.87       17.11      1.05 o
   6   6   1        2.37        2.49      0.90 o
   7   6   1        2.28        1.41      0.66 o
   8   6   1       12.80       14.32      2.76 o
  -9   7   1        0.37        0.77      2.10 o
  -8   7   1       10.02       11.72      2.88 o
  -7   7   1        7.51        4.92      1.05 o
  -6   7   1      108.87      104.52      2.80 o
  -5   7   1      115.36      103.74      2.33 o
  -4   7   1        6.60        8.52      0.80 o
  -3   7   1       55.13       59.10      1.84 o
  -2   7   1       23.98       26.55      0.73 o
  -1   7   1      146.91      159.61      1.90 o
   0   7   1      574.54      552.28      5.16 o
   1   7   1      154.67      157.65      2.25 o
   2   7   1      175.24      173.87      2.44 o
   3   7   1       25.76       20.67      1.49 o
   4   7   1      212.95      212.63      4.23 o
   5   7   1        0.34        0.99      0.64 o
   6   7   1        6.55        8.41      0.96 o
   7   7   1        3.92        3.77      0.84 o
  -9   8   1        5.39        6.92      2.10 o
  -8   8   1        7.39        8.05      1.41 o
  -7   8   1       90.91       94.09      6.97 o
  -6   8   1        0.54        0.18      0.74 o
  -5   8   1      145.47      144.04      3.52 o
  -4   8   1      180.94      164.24      3.18 o
  -3   8   1      113.65      113.10      1.86 o
  -2   8   1      100.23      105.69      1.60 o
  -1   8   1       30.91       32.39      0.81 o
   0   8   1       18.23       20.70      0.68 o
   1   8   1       27.87       34.51      1.03 o
   2   8   1        0.45       -0.42      0.42 o
   3   8   1       95.82       94.72      2.53 o
   4   8   1        8.90        8.74      0.99 o
   5   8   1       25.47       24.40      1.42 o
   6   8   1        6.95        8.10      1.04 o
   7   8   1        1.87        2.87      1.11 o
  -8   9   1        0.26        0.34      1.00 o
  -7   9   1        0.96        1.55      1.55 o
  -6   9   1       30.98       31.42      2.21 o
  -5   9   1       28.04       31.80      2.05 o
  -4   9   1       13.81       11.76      1.07 o
  -3   9   1       11.57       12.10      0.75 o
  -2   9   1      161.67      148.90      3.03 o
  -1   9   1       77.47       72.96      1.29 o
   0   9   1       14.56       15.66      0.70 o
   1   9   1        2.28        1.57      0.49 o
   2   9   1      130.67      123.30      2.06 o
   3   9   1        5.34        6.04      0.92 o
   4   9   1        0.06       -0.60      0.60 o
   5   9   1        0.05        0.17      1.00 o
   6   9   1        0.47        1.24      1.16 o
  -8  10   1       30.11       26.50      2.34 o
  -7  10   1       28.61       26.35      3.87 o
  -6  10   1        8.64        8.88      1.59 o
  -5  10   1       24.98       25.35      1.72 o
  -4  10   1        0.89        0.57      0.52 o
  -3  10   1      501.14      507.54      6.02 o
  -2  10   1      231.53      213.83      3.19 o
  -1  10   1      218.38      201.74      4.06 o
   0  10   1      136.45      140.89      3.24 o
   1  10   1       42.11       38.97      1.12 o
   2  10   1       48.89       50.62      1.66 o
   3  10   1        0.15        0.85      1.03 o
   4  10   1        3.37        4.54      1.25 o
   5  10   1        7.24        7.10      1.17 o
  -7  11   1        3.78        6.18      1.53 o
  -6  11   1        0.23       -0.30      1.16 o
  -5  11   1        0.07       -0.88      0.88 o
  -4  11   1        3.21        3.58      0.68 o
  -3  11   1        1.89        1.82      0.73 o
  -2  11   1       16.61       12.92      0.99 o
  -1  11   1       78.11       71.23      1.97 o
   0  11   1       26.80       31.45      1.39 o
   1  11   1        1.43        1.09      0.51 o
   2  11   1        0.11       -0.54      0.54 o
   3  11   1       18.81       14.64      1.50 o
   4  11   1        1.57        3.44      1.07 o
   5  11   1        7.68        8.88      2.38 o
  -7  12   1        3.99        4.47      1.88 o
  -6  12   1        5.01        4.66      1.52 o
  -5  12   1        7.13        4.40      1.99 o
  -4  12   1        0.85       -0.53      0.56 o
  -3  12   1       15.97       17.84      1.59 o
  -2  12   1        0.09        0.37      0.68 o
  -1  12   1        1.33        2.11      0.77 o
   0  12   1       15.09       15.69      1.15 o
   1  12   1       18.18       20.76      1.08 o
   2  12   1        6.03        5.64      1.07 o
   3  12   1       44.93       55.65      2.07 o
   4  12   1        6.24        5.16      1.48 o
  -5  13   1       25.07       25.70      2.51 o
  -4  13   1        2.97        2.04      1.76 o
  -3  13   1        4.66        3.57      0.96 o
  -2  13   1        9.55        9.56      1.02 o
  -1  13   1        0.18        0.27      0.74 o
   0  13   1        3.91        4.84      0.93 o
   1  13   1        4.66        5.01      0.98 o
   2  13   1        3.64        4.97      1.46 o
  -4  14   1       13.02       11.21      2.68 o
  -3  14   1       12.02       12.14      1.73 o
  -2  14   1       24.35       24.24      2.17 o
  -1  14   1       14.82       13.08      1.24 o
   0  14   1        0.33       -0.84      1.08 o
   0 -14   2        0.29       -0.15      0.84 o
   1 -14   2        0.01        0.20      1.02 o
   2 -14   2        5.75        7.26      1.47 o
   3 -14   2        0.03       -1.29      1.29 o
   4 -14   2       20.44       19.39      2.33 o
  -2 -13   2        1.01       -0.45      0.97 o
  -1 -13   2        8.88        9.65      1.02 o
   0 -13   2        0.06       -1.26      1.36 o
   1 -13   2        0.41        0.00      0.78 o
   2 -13   2        0.15       -0.67      0.86 o
   3 -13   2        0.65        0.77      0.92 o
   4 -13   2       12.67       14.40      1.16 o
   5 -13   2       13.62       16.11      1.94 o
  -4 -12   2        0.05        0.52      1.19 o
  -3 -12   2        0.00       -0.77      0.77 o
  -2 -12   2        2.59        0.27      0.75 o
  -1 -12   2        0.94       -0.28      0.66 o
   0 -12   2       17.43       20.45      1.24 o
   1 -12   2        9.83       11.57      1.06 o
   2 -12   2        0.66        0.36      0.93 o
   3 -12   2        0.22       -0.70      0.74 o
   4 -12   2       33.01       38.25      1.40 o
   5 -12   2       21.39       22.35      2.71 o
   6 -12   2       31.44       38.62      2.53 o
  -5 -11   2        4.05        4.31      1.44 o
  -4 -11   2        7.71        7.30      1.41 o
  -3 -11   2        8.48       10.92      1.21 o
  -2 -11   2        0.03       -0.64      0.64 o
  -1 -11   2       69.93       65.00      1.61 o
   0 -11   2      118.28      120.41      2.53 o
   1 -11   2       12.05       13.91      1.00 o
   2 -11   2        0.16        0.69      0.73 o
   3 -11   2       47.87       48.69      2.30 o
   4 -11   2        0.03       -0.26      0.48 o
   5 -11   2       14.87       14.61      1.60 o
   6 -11   2        6.28        7.59      1.41 o
   7 -11   2        0.57       -1.12      1.12 o
  -6 -10   2        5.02        5.75      1.55 o
  -5 -10   2        1.53        0.70      1.42 o
  -4 -10   2        2.66        4.11      1.01 o
  -3 -10   2       16.72       18.62      1.58 o
  -2 -10   2        9.99        6.44      0.90 o
  -1 -10   2       12.93       11.47      0.78 o
   0 -10   2        0.70       -0.27      0.36 o
   1 -10   2        9.41        6.57      1.31 o
   2 -10   2       40.26       35.00      1.27 o
   3 -10   2       77.28       75.65      1.87 o
   4 -10   2       59.42       62.12      1.54 o
   5 -10   2        5.00        4.10      1.05 o
   6 -10   2        7.33        6.28      1.19 o
   7 -10   2        1.88        2.91      1.09 o
   8 -10   2        2.82        4.17      1.34 o
  -6  -9   2        0.54        0.36      0.85 o
  -5  -9   2        5.71        3.79      0.88 o
  -4  -9   2        9.15        8.71      0.96 o
  -3  -9   2       10.03       10.82      1.00 o
  -2  -9   2        0.05       -0.58      0.58 o
  -1  -9   2      234.15      218.84      3.05 o
   0  -9   2      501.08      503.23      6.43 o
   1  -9   2       25.29       25.34      0.79 o
   2  -9   2       51.91       51.17      1.51 o
   3  -9   2       15.30       14.48      0.88 o
   4  -9   2      410.41      401.63      6.40 o
   5  -9   2       44.42       43.23      2.10 o
   6  -9   2        2.13        0.60      0.81 o
   7  -9   2        0.38       -0.08      0.80 o
   8  -9   2        3.83        4.22      1.12 o
  -7  -8   2        0.49        0.77      1.00 o
  -6  -8   2        1.41        1.24      0.77 o
  -5  -8   2        0.16        0.66      0.57 o
  -4  -8   2        8.56       10.14      0.99 o
  -3  -8   2        6.69        6.55      1.27 o
  -2  -8   2       55.99       52.91      1.94 o
  -1  -8   2       16.67       16.03      0.74 o
   0  -8   2       22.53       20.57      1.29 o
   1  -8   2        8.85       12.39      1.11 o
   2  -8   2       80.36       78.63      1.34 o
   3  -8   2        0.90        0.30      0.36 o
   4  -8   2      203.05      203.57      3.79 o
   5  -8   2      202.49      191.20      4.41 o
   6  -8   2      118.43      125.01      3.44 o
   7  -8   2        0.17        0.85      1.17 o
   8  -8   2        0.77        0.22      2.05 o
   9  -8   2        3.36        2.21      2.43 o
  -7  -7   2        1.91        1.57      0.78 o
  -6  -7   2        4.34        5.39      0.82 o
  -5  -7   2        5.46        5.84      0.78 o
  -4  -7   2        5.69        4.10      0.73 o
  -3  -7   2      580.82      579.72      8.15 o
  -2  -7   2        8.55        7.18      0.61 o
  -1  -7   2       14.15       15.34      0.73 o
   0  -7   2       50.75       52.93      1.25 o
   1  -7   2        0.42       -0.02      0.28 o
   2  -7   2      649.51      676.13      6.13 o
   3  -7   2       12.16       12.83      0.60 o
   4  -7   2      360.84      365.56      5.55 o
   5  -7   2      167.64      182.59      5.35 o
   6  -7   2        0.20        0.65      0.90 o
   7  -7   2       49.04       50.13      2.93 o
   8  -7   2       18.15       14.84      1.94 o
   9  -7   2       12.47       12.02      1.98 o
  -8  -6   2        5.51        4.53      1.00 o
  -7  -6   2       10.43       11.86      1.71 o
  -6  -6   2        4.52        7.63      0.82 o
  -5  -6   2        2.14        0.66      0.73 o
  -4  -6   2      231.64      243.84      4.84 o
  -3  -6   2       44.49       42.96      1.53 o
  -2  -6   2      251.68      268.09      4.02 o
  -1  -6   2       14.04       13.35      0.63 o
   0  -6   2       10.06        8.86      0.47 o
   1  -6   2      402.40      445.16      4.87 o
   2  -6   2      205.17      178.89      2.12 o
   3  -6   2       23.04       21.88      0.76 o
   4  -6   2      125.40      132.18      3.04 o
   5  -6   2        1.92        2.60      0.94 o
   6  -6   2        0.00       -0.12      2.16 o
   7  -6   2       12.39       14.33      1.70 o
   8  -6   2        0.99       -0.22      1.66 o
   9  -6   2        0.51       -0.22      1.88 o
  -8  -5   2        0.01        0.25      0.52 o
  -7  -5   2       10.35        6.52      1.20 o
  -6  -5   2        0.04        0.06      0.40 o
  -5  -5   2       73.29       69.05      1.95 o
  -4  -5   2      224.57      206.73      3.94 o
  -3  -5   2       70.33       72.12      1.89 o
  -2  -5   2     1010.52     1011.07     12.56 o
  -1  -5   2      292.63      278.69      3.49 o
   0  -5   2        0.80        0.70      0.32 o
   1  -5   2       33.58       43.22      0.89 o
   2  -5   2       17.28       14.45      0.44 o
   3  -5   2       69.46       68.30      1.49 o
   4  -5   2      545.20      575.99     12.15 o
   5  -5   2       99.58       94.55      3.40 o
   6  -5   2       16.44       16.11      1.64 o
   7  -5   2        7.93        6.10      1.49 o
   8  -5   2       23.00       22.65      3.26 o
   9  -5   2       31.20       38.24      2.93 o
  -8  -4   2       18.86       16.78      1.11 o
  -7  -4   2        0.39        1.18      0.41 o
  -6  -4   2        2.36        2.84      0.43 o
  -5  -4   2      227.20      213.90      3.47 o
  -4  -4   2        2.23        1.13      0.60 o
  -3  -4   2      233.27      250.90      4.33 o
  -2  -4   2       75.57       74.23      1.31 o
  -1  -4   2      536.67      525.13      5.51 o
   0  -4   2      348.43      341.27      3.67 o
   1  -4   2       99.70       97.81      2.07 o
   2  -4   2      238.36      253.26      2.57 o
   3  -4   2        7.76        7.80      0.43 o
   4  -4   2       39.42       46.33      1.26 o
   5  -4   2       35.36       33.03      1.23 o
   6  -4   2        0.68        0.88      0.52 o
   7  -4   2        0.86        1.61      0.51 o
   8  -4   2        0.18       -0.62      0.62 o
   9  -4   2        0.09        0.18      0.60 o
  -9  -3   2       20.64       24.33      2.99 o
  -8  -3   2       13.84       19.38      1.67 o
  -7  -3   2       20.33       23.97      1.64 o
  -6  -3   2      218.84      222.12      5.59 o
  -5  -3   2        2.33        3.20      0.81 o
  -4  -3   2       49.60       51.33      6.91 o
  -3  -3   2      102.28      115.09      2.78 o
  -2  -3   2      215.75      234.49      4.14 o
  -1  -3   2        3.97        2.89      0.36 o
   0  -3   2     1593.73     1658.03     14.75 o
   1  -3   2     4371.53     4482.24     39.37 o
   2  -3   2     1906.08     1924.07     15.19 o
   3  -3   2       17.23       14.80      0.54 o
   4  -3   2       87.83      105.49      1.38 o
   5  -3   2        4.14        2.76      0.24 o
   6  -3   2       46.45       43.40      1.61 o
   7  -3   2      291.95      291.40     10.45 o
   8  -3   2        8.58        9.23      1.72 o
   9  -3   2        9.95       10.60      0.80 o
  -9  -2   2        2.35        4.02      1.55 o
  -8  -2   2       21.09       30.58      3.14 o
  -7  -2   2       23.99       30.07      2.08 o
  -6  -2   2       19.73       17.19      1.30 o
  -5  -2   2       45.47       44.60      2.34 o
  -4  -2   2      109.31      118.06      5.92 o
  -3  -2   2     1047.90     1044.00     27.65 o
  -2  -2   2      373.15      385.54      6.35 o
  -1  -2   2     1459.72     1437.40     12.83 o
   0  -2   2      358.30      358.34      4.81 o
   1  -2   2    10852.56    10877.42     97.40 o
   2  -2   2       36.44       33.04      0.72 o
   3  -2   2      313.33      324.89      3.66 o
   4  -2   2       46.19       49.91      1.55 o
   5  -2   2      172.09      168.44      4.51 o
   6  -2   2       13.71       10.77      1.42 o
   7  -2   2       30.56       33.22      1.90 o
   8  -2   2      170.28      180.19      5.71 o
   9  -2   2       10.03        9.09      2.38 o
  -9  -1   2        8.01        6.56      1.64 o
  -8  -1   2       14.68       12.82      1.39 o
  -7  -1   2        3.54        2.16      0.90 o
  -6  -1   2       68.60       69.38      3.11 o
  -5  -1   2        1.65       -0.06      0.85 o
  -4  -1   2      503.70      500.05     12.28 o
  -3  -1   2      539.40      389.84     10.73 o
  -2  -1   2        0.71        6.33      1.88 o
  -1  -1   2      506.15      500.48      8.14 o
   0  -1   2        0.48        1.55      0.17 o
   1  -1   2       17.53       20.06      0.61 o
   2  -1   2     1354.92     1290.47     17.70 o
   3  -1   2      740.60      781.83     11.40 o
   4  -1   2      143.60      161.16      3.10 o
   5  -1   2       10.01        7.11      0.72 o
   6  -1   2       33.00       36.17      1.56 o
   7  -1   2        6.58        5.38      2.32 o
   8  -1   2        0.00       -1.00      1.27 o
   9  -1   2        2.07       -0.33      1.88 o
  -9   0   2        0.60        0.54      2.16 o
  -8   0   2        5.23        4.87      1.09 o
  -7   0   2       16.15       15.73      1.28 o
  -6   0   2      155.98      168.90      4.53 o
  -5   0   2       13.06       18.57      3.48 o
  -4   0   2      370.12      456.27      9.29 o
  -3   0   2      278.26      316.07      9.62 o
  -2   0   2       14.99       18.22      1.71 o
  -1   0   2     8008.32     7768.95    134.84 o
   0   0   2     3233.12     3147.00     32.69 o
   1   0   2      119.63      110.55      1.19 o
   2   0   2      493.61      480.57      6.90 o
   3   0   2      203.10      216.52      4.55 o
   4   0   2      183.19      176.44      4.14 o
   5   0   2        9.74        8.70      0.98 o
   6   0   2        0.01       -0.72      0.72 o
   7   0   2       72.07       71.22      3.65 o
   8   0   2        2.24        3.45      1.17 o
   9   0   2        0.02        1.55      2.10 o
  -9   1   2       30.96       32.61      2.42 o
  -8   1   2       39.92       40.72      1.72 o
  -7   1   2      131.85      135.29      2.95 o
  -6   1   2      401.33      399.22      6.05 o
  -5   1   2     1029.62     1070.16     16.39 o
  -4   1   2     1374.04     1505.73     39.80 o
  -3   1   2      399.61      413.93      6.59 o
  -2   1   2     3350.36     3291.72     56.84 o
  -1   1   2     1442.16     1369.80     16.02 o
   0   1   2      495.58      469.25      4.62 o
   1   1   2     6181.86     6073.14     56.80 o
   2   1   2      266.53      250.13      3.78 o
   3   1   2     2353.87     2463.24     42.47 o
   4   1   2      210.67      220.23      4.98 o
   5   1   2       43.82       43.94      1.99 o
   6   1   2        3.03        3.19      1.33 o
   7   1   2      109.43      112.50      3.79 o
   8   1   2       26.88       29.27      2.12 o
   9   1   2        3.92        4.10      2.16 o
 -10   2   2       17.62       22.01      3.43 o
  -9   2   2        6.68        4.39      1.51 o
  -8   2   2        6.97        8.21      1.32 o
  -7   2   2       37.88       37.02      1.49 o
  -6   2   2       32.03       30.18      1.23 o
  -5   2   2       10.75       16.77      1.16 o
  -4   2   2        0.19        3.40      2.03 o
  -3   2   2     1191.45     1239.38     18.15 o
  -2   2   2      180.68      196.02      2.38 o
  -1   2   2      367.89      339.85      3.01 o
   0   2   2      922.53      917.16      8.84 o
   1   2   2       17.13       20.20      0.48 o
   2   2   2        0.10        1.63      0.27 o
   3   2   2      208.29      207.03      2.77 o
   4   2   2      165.69      161.18      4.08 o
   5   2   2        1.50        2.41      1.00 o
   6   2   2       73.66       72.06      2.84 o
   7   2   2       89.29       88.30      3.40 o
   8   2   2        0.44        2.56      3.15 o
   9   2   2        1.84        2.82      1.82 o
 -10   3   2        7.05        6.69      1.91 o
  -9   3   2        2.34        0.28      1.27 o
  -8   3   2        9.43        6.86      1.49 o
  -7   3   2       55.99       63.63      4.36 o
  -6   3   2       44.72       47.00      1.50 o
  -5   3   2      105.52      119.65      2.94 o
  -4   3   2      177.49      176.34      4.38 o
  -3   3   2      261.99      325.14      5.01 o
  -2   3   2       33.99       39.84      0.63 o
  -1   3   2      163.43      137.95      1.53 o
   0   3   2     1486.71     1462.01     12.20 o
   1   3   2     3181.43     3100.24     31.84 o
   2   3   2      235.10      277.81      3.66 o
   3   3   2       66.61       85.59      1.81 o
   4   3   2      197.47      226.65      4.02 o
   5   3   2        7.19        4.51      0.48 o
   6   3   2       92.72       92.00      2.10 o
   7   3   2        5.96        4.83      0.82 o
   8   3   2        6.98        5.44      0.69 o
   9   3   2        0.19        0.68      0.63 o
 -10   4   2        8.51       11.61      3.10 o
  -9   4   2        7.66        6.52      2.32 o
  -8   4   2        6.60        5.09      1.88 o
  -7   4   2       24.78       26.32      2.88 o
  -6   4   2        0.26       -0.15      0.65 o
  -5   4   2        0.28       -0.25      0.25 o
  -4   4   2      632.21      638.83      8.32 o
  -3   4   2       68.21       71.24      1.07 o
  -2   4   2      482.50      470.77      3.92 o
  -1   4   2      878.95      928.33      8.51 o
   0   4   2        2.52        3.99      0.26 o
   1   4   2      476.28      535.60      5.93 o
   2   4   2      200.42      253.07      3.50 o
   3   4   2      231.44      248.92      3.53 o
   4   4   2       48.40       50.59      1.46 o
   5   4   2       79.26       77.29      1.94 o
   6   4   2        0.00       -0.40      0.40 o
   7   4   2        2.63        3.08      0.75 o
   8   4   2       11.97        8.60      0.86 o
  -9   5   2        0.40       -0.22      1.66 o
  -8   5   2        6.72        7.85      2.21 o
  -7   5   2       45.97       54.19      4.09 o
  -6   5   2      115.52      129.27      5.03 o
  -5   5   2        0.18        0.10      0.45 o
  -4   5   2      712.81      740.62      8.51 o
  -3   5   2      213.78      260.31      3.83 o
  -2   5   2      133.72      150.72      1.78 o
  -1   5   2       60.81       75.75      1.03 o
   0   5   2      273.85      302.67      2.94 o
   1   5   2      660.19      688.72      9.20 o
   2   5   2       17.27       20.41      1.18 o
   3   5   2       36.02       35.67      1.94 o
   4   5   2        3.81        2.12      0.57 o
   5   5   2       15.60       15.24      1.39 o
   6   5   2       90.94       93.47      2.42 o
   7   5   2        9.98        9.75      1.12 o
   8   5   2        4.36        3.85      0.77 o
  -9   6   2        0.03       -0.88      1.88 o
  -8   6   2        0.56       -1.44      1.44 o
  -7   6   2        5.99        4.20      1.88 o
  -6   6   2      200.52      211.49      3.71 o
  -5   6   2      150.87      149.05      3.29 o
  -4   6   2       60.68       66.60      3.20 o
  -3   6   2        1.78        1.13      0.19 o
  -2   6   2        5.45        5.58      0.45 o
  -1   6   2        0.00       -0.13      0.21 o
   0   6   2      627.48      714.76      6.39 o
   1   6   2        0.31       -0.01      0.27 o
   2   6   2      217.97      211.68      2.90 o
   3   6   2       60.62       53.14      1.73 o
   4   6   2      354.42      343.32      5.95 o
   5   6   2       46.31       40.80      4.64 o
   6   6   2        0.32        0.27      0.56 o
   7   6   2        2.46        2.86      0.89 o
   8   6   2        0.01        0.18      1.11 o
  -9   7   2        8.33        6.31      1.25 o
  -8   7   2        4.37        4.95      1.14 o
  -7   7   2        7.73        7.11      1.49 o
  -6   7   2        0.28        0.40      0.75 o
  -5   7   2        1.16        0.41      0.52 o
  -4   7   2      114.08      112.35      2.38 o
  -3   7   2       41.51       35.90      0.92 o
  -2   7   2      543.24      523.73      4.88 o
  -1   7   2      348.53      360.00      3.58 o
   0   7   2       14.69       16.47      0.57 o
   1   7   2        1.78        1.90      0.41 o
   2   7   2        5.28        6.85      0.53 o
   3   7   2       41.31       41.95      1.58 o
   4   7   2        9.99       10.99      1.00 o
   5   7   2       60.42       63.53      3.95 o
   6   7   2       10.98       11.88      2.54 o
   7   7   2        0.81        1.08      1.00 o
  -9   8   2        4.15        2.47      1.17 o
  -8   8   2        0.00        0.94      1.02 o
  -7   8   2       33.59       30.35      2.07 o
  -6   8   2      141.49      149.81      4.51 o
  -5   8   2        3.75        2.99      0.72 o
  -4   8   2       11.29       10.66      0.91 o
  -3   8   2        6.94        7.03      0.56 o
  -2   8   2       80.98       76.73      1.42 o
  -1   8   2      120.57      111.51      2.30 o
   0   8   2        1.83        2.36      0.37 o
   1   8   2        2.67        2.82      0.45 o
   2   8   2        3.75        4.18      0.55 o
   3   8   2        0.11       -0.25      0.80 o
   4   8   2       40.59       37.55      1.63 o
   5   8   2        5.65        2.92      0.79 o
   6   8   2        0.36        1.31      0.75 o
   7   8   2        5.46        6.40      2.65 o
  -8   9   2        2.40        1.48      1.77 o
  -7   9   2        1.41       -0.89      0.89 o
  -6   9   2       20.69       24.05      3.76 o
  -5   9   2      170.62      169.91      7.80 o
  -4   9   2        0.00        1.04      0.64 o
  -3   9   2      272.32      263.31      3.51 o
  -2   9   2       23.25       20.08      1.41 o
  -1   9   2       19.16       23.61      0.82 o
   0   9   2       38.75       35.08      1.02 o
   1   9   2       16.65       16.52      0.75 o
   2   9   2        0.03       -0.19      0.41 o
   3   9   2        0.33        0.66      0.68 o
   4   9   2       17.27       20.05      1.37 o
   5   9   2       15.88       22.27      1.51 o
   6   9   2        0.34        0.45      1.05 o
  -8  10   2        0.14        1.22      1.19 o
  -7  10   2       11.77       13.91      1.84 o
  -6  10   2        8.37        7.14      2.27 o
  -5  10   2        7.46       11.68      1.59 o
  -4  10   2        1.66        1.65      0.71 o
  -3  10   2        2.85        2.27      0.59 o
  -2  10   2      376.58      353.07      4.55 o
  -1  10   2      135.39      128.53      2.66 o
   0  10   2        1.65        1.02      0.49 o
   1  10   2        2.61        2.49      0.85 o
   2  10   2       51.27       53.84      1.43 o
   3  10   2       10.48       13.23      1.63 o
   4  10   2        6.12        6.52      1.06 o
   5  10   2        0.10       -0.14      1.09 o
  -7  11   2        0.00       -0.52      1.09 o
  -6  11   2        5.29        2.43      1.82 o
  -5  11   2       14.52       11.24      1.74 o
  -4  11   2        3.13        2.90      0.90 o
  -3  11   2        3.93        2.75      0.59 o
  -2  11   2        0.41        1.36      0.64 o
  -1  11   2       53.46       50.77      1.70 o
   0  11   2        1.16        0.79      0.71 o
   1  11   2       15.68       14.62      0.89 o
   2  11   2        8.44        5.73      0.78 o
   3  11   2       18.88       22.64      1.36 o
   4  11   2        6.27        6.80      1.16 o
   5  11   2       10.26        9.18      1.88 o
  -6  12   2        2.58        3.21      1.49 o
  -5  12   2        6.72        7.52      3.26 o
  -4  12   2        0.44       -0.29      0.71 o
  -3  12   2       10.08       10.61      0.97 o
  -2  12   2        1.88        1.39      0.99 o
  -1  12   2       13.59       18.85      1.20 o
   0  12   2       11.54        6.77      0.91 o
   1  12   2        1.51        2.96      0.88 o
   2  12   2        3.63        3.54      0.77 o
   3  12   2        0.82       -0.18      0.75 o
  -5  13   2        5.99        9.02      1.83 o
  -4  13   2        8.59        9.54      2.32 o
  -3  13   2        0.42       -0.65      0.72 o
  -2  13   2        0.22       -0.27      0.71 o
  -1  13   2        0.25        1.01      0.77 o
   0  13   2        0.01       -0.23      0.94 o
   1  13   2        5.42        4.32      1.73 o
   2  13   2        0.39        0.53      1.12 o
  -4  14   2       71.78       86.81      6.47 o
  -3  14   2       33.68       31.52      2.00 o
  -2  14   2        0.29       -0.65      0.87 o
  -1  14   2        0.04       -0.58      1.17 o
   0  14   2        0.44       -0.37      0.93 o
   0 -14   3        0.02       -0.30      0.87 o
   1 -14   3        0.03       -0.38      1.02 o
   2 -14   3        4.47        5.77      1.23 o
   3 -14   3        2.61        0.84      1.18 o
  -2 -13   3        8.09        9.62      1.51 o
  -1 -13   3        6.84        5.73      1.32 o
   0 -13   3       21.04       21.94      1.34 o
   1 -13   3        9.98        9.78      1.27 o
   2 -13   3       11.57        9.28      1.22 o
   3 -13   3       19.39       19.63      1.79 o
   4 -13   3       19.49       21.08      2.87 o
   5 -13   3        9.74        9.62      1.77 o
  -4 -12   3        5.24        4.64      1.55 o
  -3 -12   3        0.03       -0.32      0.87 o
  -2 -12   3        0.93        1.07      1.01 o
  -1 -12   3       37.89       42.64      1.53 o
   0 -12   3        5.49        6.73      1.09 o
   1 -12   3       72.32       81.43      2.68 o
   2 -12   3       30.17       25.37      1.94 o
   3 -12   3       31.78       32.98      1.64 o
   4 -12   3        5.95        5.54      1.14 o
   5 -12   3      121.30      139.11      4.41 o
   6 -12   3       24.59       28.85      3.20 o
  -5 -11   3        0.15        0.33      1.11 o
  -4 -11   3        0.17       -0.81      0.82 o
  -3 -11   3        7.58        8.99      1.07 o
  -2 -11   3        0.57        0.78      0.76 o
  -1 -11   3        3.60        2.74      0.63 o
   0 -11   3       31.53       33.33      1.58 o
   1 -11   3        5.02        4.91      0.82 o
   2 -11   3        7.87        9.03      1.05 o
   3 -11   3       46.05       41.34      1.48 o
   4 -11   3        1.33        0.73      0.55 o
   5 -11   3       19.81       23.72      2.02 o
   6 -11   3       63.73       64.70      2.96 o
   7 -11   3       30.61       37.75      2.60 o
  -6 -10   3        3.02        3.65      1.33 o
  -5 -10   3       12.29       16.35      1.94 o
  -4 -10   3       18.67       18.84      1.36 o
  -3 -10   3        1.67        1.80      0.74 o
  -2 -10   3       32.00       29.72      1.43 o
  -1 -10   3      141.27      143.78      2.39 o
   0 -10   3       46.26       43.15      1.43 o
   1 -10   3       48.87       46.77      2.26 o
   2 -10   3       33.05       32.20      1.24 o
   3 -10   3       27.45       26.61      1.70 o
   4 -10   3        0.61        1.91      0.51 o
   5 -10   3       12.47       11.69      1.41 o
   6 -10   3        0.09        0.62      0.87 o
   7 -10   3        0.74       -0.46      0.91 o
   8 -10   3        2.33        3.92      1.22 o
  -6  -9   3        0.27        1.00      1.00 o
  -5  -9   3        5.53        2.35      0.94 o
  -4  -9   3        4.52        4.98      1.01 o
  -3  -9   3      107.87      114.38      3.17 o
  -2  -9   3      829.88      834.48     10.00 o
  -1  -9   3      112.89      114.10      2.49 o
   0  -9   3       93.67       88.94      1.83 o
   1  -9   3       36.41       31.66      0.94 o
   2  -9   3        0.01       -0.41      0.41 o
   3  -9   3       39.16       38.59      1.28 o
   4  -9   3        0.10       -0.53      0.53 o
   5  -9   3      206.66      194.50      4.68 o
   6  -9   3        0.02       -0.20      0.75 o
   7  -9   3        1.21        1.19      0.88 o
   8  -9   3       19.45       18.97      1.70 o
  -7  -8   3        0.02        0.66      1.00 o
  -6  -8   3       27.45       29.47      1.80 o
  -5  -8   3        8.31        7.80      0.93 o
  -4  -8   3       52.33       51.77      3.60 o
  -3  -8   3      119.26      113.54      2.56 o
  -2  -8   3      155.22      152.27      2.95 o
  -1  -8   3      629.02      612.00      7.36 o
   0  -8   3      104.66       95.56      2.16 o
   1  -8   3      110.73      112.85      2.13 o
   2  -8   3      128.90      119.06      1.97 o
   3  -8   3      225.64      216.86      3.30 o
   4  -8   3      411.92      377.31      5.94 o
   5  -8   3        9.55       10.60      1.18 o
   6  -8   3      202.53      207.69      6.32 o
   7  -8   3       26.33       22.00      2.19 o
   8  -8   3       18.30        9.90      1.79 o
   9  -8   3        0.79        0.19      1.45 o
  -7  -7   3        0.28       -0.35      0.88 o
  -6  -7   3        3.67        1.71      0.75 o
  -5  -7   3       34.00       39.83      1.93 o
  -4  -7   3       31.44       30.89      1.38 o
  -3  -7   3       79.54       72.17      2.33 o
  -2  -7   3        8.68        9.96      1.26 o
  -1  -7   3        4.53        4.59      0.54 o
   0  -7   3       85.16       90.31      1.57 o
   1  -7   3        7.16        7.25      0.73 o
   2  -7   3       15.58       16.48      0.61 o
   3  -7   3        0.07        0.19      0.32 o
   4  -7   3      277.76      277.36      5.41 o
   5  -7   3      205.87      185.61      5.51 o
   6  -7   3       93.26       96.98      5.92 o
   7  -7   3       18.60       14.00      1.78 o
   8  -7   3        2.19        2.13      1.27 o
   9  -7   3        2.29        0.18      1.29 o
  -8  -6   3        2.74        2.10      0.88 o
  -7  -6   3        6.76        7.16      2.27 o
  -6  -6   3        0.30        0.88      0.59 o
  -5  -6   3       56.16       56.70      1.65 o
  -4  -6   3      108.66      109.63      2.71 o
  -3  -6   3        8.11        9.86      0.78 o
  -2  -6   3      242.13      246.14      4.34 o
  -1  -6   3      255.22      269.69      3.54 o
   0  -6   3      317.07      302.70      3.53 o
   1  -6   3       42.18       50.56      1.06 o
   2  -6   3        1.09        4.65      0.35 o
   3  -6   3      133.41      128.67      2.28 o
   4  -6   3      109.33      109.79      2.75 o
   5  -6   3        0.47        0.29      0.77 o
   6  -6   3       24.81       25.78      1.94 o
   7  -6   3        0.09        0.16      0.89 o
   8  -6   3        0.18        1.50      1.37 o
   9  -6   3        4.63        9.18      2.88 o
  -8  -5   3        5.48        5.77      2.60 o
  -7  -5   3        1.69        2.91      0.70 o
  -6  -5   3       10.39        8.39      0.91 o
  -5  -5   3       83.22       77.05      1.85 o
  -4  -5   3       81.21       65.61      4.88 o
  -3  -5   3       54.13       61.99      1.79 o
  -2  -5   3      242.31      244.00      5.52 o
  -1  -5   3       28.97       34.63      0.91 o
   0  -5   3      255.68      250.69      2.93 o
   1  -5   3        4.28        4.46      0.36 o
   2  -5   3     2683.80     2843.38     30.30 o
   3  -5   3     1922.61     1980.43     17.76 o
   4  -5   3      301.96      296.03      4.82 o
   5  -5   3       11.85       11.31      1.82 o
   6  -5   3        3.78        3.49      1.12 o
   7  -5   3       36.40       35.76      2.46 o
   8  -5   3        2.71        2.00      1.71 o
   9  -5   3       15.36       16.54      2.26 o
  -8  -4   3        0.03       -0.03      0.50 o
  -7  -4   3        1.48        1.38      0.56 o
  -6  -4   3      137.97      135.42      3.22 o
  -5  -4   3       95.68       94.95      2.49 o
  -4  -4   3       29.51       28.97      1.38 o
  -3  -4   3      404.01      434.53      6.15 o
  -2  -4   3      110.49      114.77      1.81 o
  -1  -4   3      454.98      501.61      6.50 o
   0  -4   3     2533.68     2637.22     24.89 o
   1  -4   3      191.22      213.94      2.62 o
   2  -4   3     2830.82     2949.76     28.54 o
   3  -4   3        2.16        1.32      0.34 o
   4  -4   3      943.72      955.08     11.99 o
   5  -4   3       38.03       35.95      1.36 o
   6  -4   3       50.83       46.32      2.06 o
   7  -4   3       16.52       14.69      1.01 o
   8  -4   3        6.13        7.01      1.29 o
   9  -4   3       24.56       22.16      1.47 o
  -9  -3   3        1.10        1.64      1.66 o
  -8  -3   3       32.00       36.38      3.82 o
  -7  -3   3       24.82       29.15      2.80 o
  -6  -3   3       22.07       18.46      1.98 o
  -5  -3   3       63.61       57.51      4.42 o
  -4  -3   3       59.18       67.91      2.65 o
  -3  -3   3       86.01       99.13      1.60 o
  -2  -3   3      815.49      900.49     13.05 o
  -1  -3   3       83.54       65.90      0.90 o
   0  -3   3        5.16       11.59      0.41 o
   1  -3   3     1073.00     1049.15      9.55 o
   2  -3   3       66.85       81.01      1.08 o
   3  -3   3        1.00        0.36      0.48 o
   4  -3   3      410.67      426.97      5.75 o
   5  -3   3        1.54        1.79      0.33 o
   6  -3   3       29.60       32.01      1.20 o
   7  -3   3       29.52       28.09      1.14 o
   8  -3   3      126.06      133.95      3.10 o
   9  -3   3        0.03        0.26      0.61 o
  -9  -2   3        0.58        0.15      1.34 o
  -8  -2   3        0.75        0.01      1.08 o
  -7  -2   3       23.17       25.44      1.59 o
  -6  -2   3       81.06       84.47      4.15 o
  -5  -2   3        3.17        1.41      0.77 o
  -4  -2   3       67.75       58.08      3.54 o
  -3  -2   3       12.81        9.94      0.92 o
  -2  -2   3        4.83        2.26      0.26 o
  -1  -2   3      405.00      412.11      4.16 o
   0  -2   3      273.28      247.27      2.48 o
   1  -2   3     2607.40     2643.61     23.81 o
   2  -2   3      126.10      111.56      1.43 o
   3  -2   3      118.16      114.55      2.10 o
   4  -2   3      165.61      179.11      2.71 o
   5  -2   3        1.79        3.24      0.37 o
   6  -2   3        4.38        4.17      0.80 o
   7  -2   3       60.81       62.37      1.54 o
   8  -2   3        1.29        0.72      0.49 o
   9  -2   3        0.07        0.69      0.97 o
  -9  -1   3        0.62        1.83      1.37 o
  -8  -1   3        1.21        1.80      1.14 o
  -7  -1   3        2.61        2.32      1.17 o
  -6  -1   3      120.23      121.42      4.12 o
  -5  -1   3        5.72        5.86      1.99 o
  -4  -1   3       91.41       97.24      3.00 o
  -3  -1   3      863.76      946.45     24.22 o
  -2  -1   3      275.24      248.23     24.33 o
  -1  -1   3      125.31      112.71      1.41 o
   0  -1   3     7860.65     7594.76     72.23 o
   1  -1   3     1029.70     1049.29     10.06 o
   2  -1   3     1908.11     1928.38     20.18 o
   3  -1   3       31.55       22.07      0.69 o
   4  -1   3      147.73      140.23      3.54 o
   5  -1   3       81.45       83.52      2.65 o
   6  -1   3        9.40        9.78      1.10 o
   7  -1   3      206.26      220.55      5.63 o
   8  -1   3        0.50        0.69      1.49 o
   9  -1   3       16.20       14.97      3.76 o
  -9   0   3        0.43        2.10      2.43 o
  -8   0   3        1.91        1.91      1.44 o
  -7   0   3       30.61       30.06      1.39 o
  -6   0   3       20.61       15.74      1.62 o
  -5   0   3      363.42      168.88      5.86 o
  -4   0   3        0.99        1.85      0.72 o
  -3   0   3       56.12       49.62      2.76 o
  -2   0   3        1.32        1.79      0.25 o
  -1   0   3       34.15       36.59      0.96 o
   0   0   3     4171.62     4125.91     42.16 o
   1   0   3     7834.57     7674.78     72.59 o
   2   0   3     1143.58     1103.41     15.29 o
   3   0   3      252.85      240.67      4.34 o
   4   0   3        0.50        0.59      0.57 o
   5   0   3      123.30      142.17      3.85 o
   6   0   3      146.30      145.25      4.12 o
   7   0   3       15.46       16.72      1.82 o
   8   0   3        3.72        5.37      1.33 o
   9   0   3        5.58        6.01      0.74 o
  -8   1   3       97.00      112.84      2.86 o
  -7   1   3       14.39       11.68      0.97 o
  -6   1   3       21.17       30.94      1.64 o
  -5   1   3       15.08       14.19      1.02 o
  -4   1   3      126.11      147.32      3.79 o
  -3   1   3     1520.90     1678.96     29.83 o
  -2   1   3       20.96       24.39      0.58 o
  -1   1   3       12.69       13.93      0.55 o
   0   1   3      200.90      211.37      4.88 o
   1   1   3     1415.31     1420.66     13.53 o
   2   1   3     1911.69     1899.03     25.93 o
   3   1   3      390.87      388.52      5.82 o
   4   1   3       63.40       62.27      1.07 o
   5   1   3       34.80       30.61      2.38 o
   6   1   3       65.33       64.87      2.71 o
   7   1   3       18.03       19.21      1.99 o
   8   1   3        0.57        0.05      0.41 o
   9   1   3        0.03       -0.07      0.50 o
  -9   2   3       18.11       18.65      3.10 o
  -8   2   3       14.42       15.44      1.51 o
  -7   2   3        7.99        7.64      0.88 o
  -6   2   3      213.68      217.40      4.58 o
  -5   2   3       25.08       21.54      1.23 o
  -4   2   3      207.37      218.56      4.12 o
  -3   2   3     1392.00     1435.22     25.65 o
  -2   2   3     1010.38     1044.91     12.91 o
  -1   2   3     1140.29     1117.53     10.77 o
   0   2   3      172.63      173.72      1.96 o
   1   2   3      870.07      830.86      8.10 o
   2   2   3       41.63       27.97      0.86 o
   3   2   3      381.30      395.20      6.03 o
   4   2   3        5.82        6.56      0.36 o
   5   2   3       14.78       14.43      0.95 o
   6   2   3      131.85      131.07      3.45 o
   7   2   3       44.25       42.10      1.37 o
   8   2   3        3.03        2.01      0.58 o
   9   2   3        1.82        0.94      0.59 o
  -9   3   3        1.87        1.18      1.24 o
  -8   3   3        8.44        8.91      1.31 o
  -7   3   3        7.57       11.74      1.26 o
  -6   3   3       99.28      110.00      3.78 o
  -5   3   3       69.48       84.15      3.00 o
  -4   3   3      237.57      256.82      5.86 o
  -3   3   3      301.57      340.80      4.65 o
  -2   3   3      290.67      305.92      3.33 o
  -1   3   3       64.83       52.99      0.86 o
   0   3   3      676.34      653.22      5.98 o
   1   3   3      963.51      998.72      9.71 o
   2   3   3      821.38      806.04      9.82 o
   3   3   3       67.27       68.04      1.66 o
   4   3   3       19.79       22.47      0.97 o
   5   3   3      239.76      222.22      4.00 o
   6   3   3        0.45        0.85      0.47 o
   7   3   3        3.04        2.46      0.58 o
   8   3   3        1.65        0.42      0.57 o
   9   3   3        4.77        5.15      2.54 o
  -9   4   3        4.55        6.86      2.32 o
  -8   4   3       18.08       16.70      2.54 o
  -7   4   3        4.33        7.04      1.40 o
  -6   4   3       26.09       26.14      1.95 o
  -5   4   3        6.32        2.83      0.98 o
  -4   4   3        8.52        6.28      0.49 o
  -3   4   3        3.42        5.84      0.36 o
  -2   4   3      431.23      454.97      4.09 o
  -1   4   3       11.68       11.33      0.49 o
   0   4   3      745.55      743.59      6.83 o
   1   4   3        1.11        1.46      0.33 o
   2   4   3      344.72      294.41      3.51 o
   3   4   3       71.83       68.30      1.79 o
   4   4   3      109.63       98.34      2.25 o
   5   4   3       27.07       24.85      2.51 o
   6   4   3        8.35       10.10      0.83 o
   7   4   3        0.43       -0.01      0.68 o
   8   4   3        1.56        0.56      0.65 o
  -9   5   3        4.06        1.33      1.88 o
  -8   5   3        1.15       -0.77      1.44 o
  -7   5   3        0.29        0.69      1.05 o
  -6   5   3      220.51      226.57      4.57 o
  -5   5   3      370.95      392.74      5.79 o
  -4   5   3        3.09        5.29      0.54 o
  -3   5   3      912.69     1010.11     10.28 o
  -2   5   3      270.81      250.55      2.70 o
  -1   5   3       24.73       34.55      0.79 o
   0   5   3      481.42      549.57      4.98 o
   1   5   3        0.32        0.77      0.25 o
   2   5   3       15.10       18.66      0.71 o
   3   5   3       32.81       39.86      1.73 o
   4   5   3        6.84        5.98      0.71 o
   5   5   3       53.04       48.31      1.98 o
   6   5   3       31.96       31.51      1.72 o
   7   5   3        5.61        4.38      0.81 o
   8   5   3        0.90        0.88      0.67 o
  -9   6   3       23.85       25.50      2.32 o
  -8   6   3       23.27       28.11      3.65 o
  -7   6   3       41.98       46.81      2.09 o
  -6   6   3       22.52       16.38      1.51 o
  -5   6   3      263.30      255.30      5.30 o
  -4   6   3     1026.83     1054.35     15.56 o
  -3   6   3       71.48       79.04      1.13 o
  -2   6   3        6.74        7.42      0.62 o
  -1   6   3      182.77      206.31      2.23 o
   0   6   3        5.54        6.16      0.38 o
   1   6   3      615.60      627.60      7.82 o
   2   6   3        1.05        1.01      0.37 o
   3   6   3       92.19       85.96      2.21 o
   4   6   3       14.01       13.46      1.02 o
   5   6   3       10.55        9.51      1.33 o
   6   6   3        0.12       -0.15      0.93 o
   7   6   3        0.37        1.62      0.80 o
   8   6   3        7.31        6.84      1.49 o
  -9   7   3        2.82        3.04      1.17 o
  -8   7   3       60.90       65.70      3.48 o
  -7   7   3       12.58       11.59      1.32 o
  -6   7   3       19.12       20.13      1.59 o
  -5   7   3       57.32       57.65      1.98 o
  -4   7   3      149.72      151.85      2.92 o
  -3   7   3        0.14        0.58      0.30 o
  -2   7   3       59.62       69.80      1.20 o
  -1   7   3      573.59      573.89      5.36 o
   0   7   3       17.96       17.88      0.62 o
   1   7   3       25.23       27.89      0.88 o
   2   7   3      110.71      101.42      1.84 o
   3   7   3       54.85       62.53      2.02 o
   4   7   3        6.80       11.47      1.01 o
   5   7   3       11.30        9.23      1.32 o
   6   7   3       19.69       24.14      2.35 o
   7   7   3        1.84        1.00      0.92 o
  -9   8   3        1.68        5.55      1.60 o
  -8   8   3        0.17        1.17      1.04 o
  -7   8   3        6.81        5.94      1.31 o
  -6   8   3       68.44       66.96      2.88 o
  -5   8   3      117.45      114.76      3.09 o
  -4   8   3       85.90       83.68      2.16 o
  -3   8   3       74.79       72.99      1.48 o
  -2   8   3       78.92       81.91      1.43 o
  -1   8   3       73.53       70.98      1.34 o
   0   8   3      112.37      106.45      1.72 o
   1   8   3        7.96        9.91      0.63 o
   2   8   3        1.33        0.17      0.37 o
   3   8   3      140.92      128.38      3.17 o
   4   8   3       39.78       36.05      2.61 o
   5   8   3        8.44        7.71      1.01 o
   6   8   3        1.06       -0.06      0.85 o
   7   8   3        4.40        3.95      1.20 o
  -8   9   3        0.03       -0.56      1.07 o
  -7   9   3        0.15       -0.03      0.98 o
  -6   9   3        1.67        1.90      1.11 o
  -5   9   3       12.37       13.83      1.25 o
  -4   9   3      167.11      164.25      5.87 o
  -3   9   3       59.34       57.27      1.48 o
  -2   9   3       64.05       55.34      1.38 o
  -1   9   3       47.75       52.02      1.22 o
   0   9   3      270.75      262.73      3.24 o
   1   9   3       21.12       20.05      1.04 o
   2   9   3       37.25       36.26      1.05 o
   3   9   3       36.39       30.98      1.56 o
   4   9   3       17.32       19.75      1.41 o
   5   9   3       12.19       13.41      1.34 o
   6   9   3        2.20        2.33      1.11 o
  -8  10   3        0.09       -0.74      1.09 o
  -7  10   3        4.45        5.49      1.47 o
  -6  10   3       25.06       27.11      2.13 o
  -5  10   3        0.10        0.20      1.18 o
  -4  10   3        2.81        3.17      0.77 o
  -3  10   3       71.46       61.50      1.97 o
  -2  10   3        0.95        0.79      0.57 o
  -1  10   3       50.50       46.36      2.59 o
   0  10   3       84.54       87.86      1.85 o
   1  10   3       50.11       43.27      2.21 o
   2  10   3       34.45       30.49      0.99 o
   3  10   3        0.78        1.78      0.68 o
   4  10   3        0.29       -0.44      0.76 o
   5  10   3        2.97        0.84      0.89 o
  -7  11   3        5.51        9.86      3.48 o
  -6  11   3        2.61        0.62      2.10 o
  -5  11   3        1.11       -0.14      1.05 o
  -4  11   3       12.64       10.65      1.29 o
  -3  11   3        4.63        4.65      0.71 o
  -2  11   3       24.40       27.22      2.28 o
  -1  11   3        7.16        6.20      0.86 o
   0  11   3       24.87       19.83      1.25 o
   1  11   3        0.12       -0.20      0.49 o
   2  11   3        2.33        2.91      0.70 o
   3  11   3        0.02        0.62      0.71 o
   4  11   3        7.48        9.72      1.13 o
  -6  12   3        4.23        3.75      2.05 o
  -5  12   3        0.75        1.19      1.25 o
  -4  12   3        4.37        2.38      0.92 o
  -3  12   3        1.61        1.64      0.80 o
  -2  12   3       23.82       25.88      1.97 o
  -1  12   3        7.13        9.34      0.98 o
   0  12   3       12.07       17.05      1.27 o
   1  12   3        1.52        0.78      0.90 o
   2  12   3       25.31       27.49      1.73 o
   3  12   3        2.11        2.42      0.89 o
  -5  13   3        3.43        4.73      3.10 o
  -4  13   3        6.84        4.61      2.15 o
  -3  13   3        1.74        1.64      0.87 o
  -2  13   3       11.78       15.86      1.31 o
  -1  13   3        1.68        2.46      1.04 o
   0  13   3        3.03        2.99      0.94 o
   1  13   3       22.47       22.66      1.39 o
   2  13   3        0.35        0.26      1.03 o
  -3  14   3        3.40        2.16      1.13 o
  -2  14   3       24.23       23.61      1.58 o
  -1  14   3       10.76        9.98      1.32 o
   0  14   3       23.05       30.00      1.80 o
   0 -14   4       13.89       15.04      1.48 o
   1 -14   4       18.15       16.86      1.66 o
   2 -14   4        8.50        7.99      1.32 o
   3 -14   4        0.38       -0.16      1.36 o
  -2 -13   4        4.37        6.60      3.43 o
  -1 -13   4        0.38        0.24      0.90 o
   0 -13   4        4.87        3.54      0.96 o
   1 -13   4       23.10       22.39      1.58 o
   2 -13   4        1.20       -1.02      1.02 o
   3 -13   4       12.33       12.23      1.29 o
   4 -13   4       20.44       18.79      1.26 o
   5 -13   4       11.01       11.08      1.78 o
  -3 -12   4        4.01        4.28      1.12 o
  -2 -12   4        9.05        9.84      1.16 o
  -1 -12   4       11.80       12.85      1.02 o
   0 -12   4        2.82        2.98      1.04 o
   1 -12   4       24.70       30.09      3.00 o
   2 -12   4       19.17       19.80      1.40 o
   3 -12   4        7.43        3.99      0.97 o
   4 -12   4       18.29       22.17      1.17 o
   5 -12   4        6.49       10.89      3.04 o
   6 -12   4       82.87       90.35      5.32 o
  -5 -11   4        0.54        0.55      1.00 o
  -4 -11   4        0.55        0.28      0.84 o
  -3 -11   4        0.51        0.22      0.77 o
  -2 -11   4        1.60        0.06      0.83 o
  -1 -11   4        1.22        0.42      0.75 o
   0 -11   4       17.34       20.53      1.61 o
   1 -11   4        9.19        6.84      1.31 o
   2 -11   4        0.00       -0.69      0.69 o
   3 -11   4       37.47       42.56      1.52 o
   4 -11   4       15.36       16.99      1.35 o
   5 -11   4       55.86       63.09      2.85 o
   6 -11   4        6.01        7.66      1.82 o
   7 -11   4       10.54       11.44      1.68 o
  -5 -10   4        7.59        7.96      2.82 o
  -4 -10   4       14.71       15.26      2.49 o
  -3 -10   4        3.06        4.16      0.87 o
  -2 -10   4       36.18       31.49      1.51 o
  -1 -10   4        6.82        8.10      0.74 o
   0 -10   4       14.17       13.97      0.82 o
   1 -10   4       13.73       14.57      1.16 o
   2 -10   4       48.28       49.95      1.82 o
   3 -10   4       73.49       71.31      1.86 o
   4 -10   4        0.01       -0.63      0.63 o
   5 -10   4       52.07       57.27      2.52 o
   6 -10   4        1.84        0.35      1.01 o
   7 -10   4       18.14       12.11      2.44 o
   8 -10   4       10.95       12.48      2.30 o
  -6  -9   4        1.22        0.44      1.00 o
  -5  -9   4       28.92       32.03      1.88 o
  -4  -9   4        3.50        3.24      1.05 o
  -3  -9   4        5.94        6.30      1.28 o
  -2  -9   4       49.77       51.03      2.75 o
  -1  -9   4      106.76      101.19      2.08 o
   0  -9   4       26.14       24.63      2.34 o
   1  -9   4       13.75       14.26      0.85 o
   2  -9   4        0.17       -0.33      0.40 o
   3  -9   4       55.71       56.87      1.74 o
   4  -9   4        5.70        5.41      0.56 o
   5  -9   4       87.23       87.89      3.17 o
   6  -9   4        3.05        4.16      1.00 o
   7  -9   4        7.72        7.76      1.68 o
   8  -9   4        0.23        0.76      1.43 o
  -7  -8   4        1.43        2.65      1.11 o
  -6  -8   4        4.31        4.38      1.00 o
  -5  -8   4       32.86       34.14      1.78 o
  -4  -8   4       29.04       30.26      1.43 o
  -3  -8   4       59.48       66.55      3.32 o
  -2  -8   4       12.70       11.67      0.95 o
  -1  -8   4      145.40      139.30      2.45 o
   0  -8   4      228.04      214.95      3.26 o
   1  -8   4       14.98       10.59      0.66 o
   2  -8   4      140.22      126.72      2.08 o
   3  -8   4       26.12       22.47      1.00 o
   4  -8   4       16.91       15.61      1.12 o
   5  -8   4      147.15      154.73      5.20 o
   6  -8   4        6.58        7.49      1.52 o
   7  -8   4       19.26       21.14      2.25 o
   8  -8   4        4.76        5.83      1.72 o
  -7  -7   4        0.34        0.41      0.70 o
  -6  -7   4        0.00       -0.18      0.59 o
  -5  -7   4        5.13        6.02      0.94 o
  -4  -7   4        2.12        1.71      0.63 o
  -3  -7   4        0.96       -0.42      0.54 o
  -2  -7   4       90.08       90.52      2.03 o
  -1  -7   4      129.59      130.48      2.19 o
   0  -7   4       60.20       59.42      1.26 o
   1  -7   4      744.85      734.58      7.76 o
   2  -7   4        0.57        0.48      0.46 o
   3  -7   4      180.28      191.73      2.92 o
   4  -7   4        0.48        0.87      0.72 o
   5  -7   4       99.15      100.79      3.86 o
   6  -7   4      104.79      107.20      4.10 o
   7  -7   4       35.42       37.75      2.68 o
   8  -7   4        0.91        1.98      2.38 o
   9  -7   4        4.05        2.02      1.56 o
  -8  -6   4       12.46       17.69      1.44 o
  -7  -6   4       13.84       14.85      1.22 o
  -6  -6   4       10.28       11.47      0.99 o
  -5  -6   4       16.27       15.32      1.23 o
  -4  -6   4      115.18      105.08      2.66 o
  -3  -6   4        3.21        2.60      0.55 o
  -2  -6   4       34.42       31.66      1.11 o
  -1  -6   4       15.88       14.10      0.64 o
   0  -6   4      927.83      997.70     10.07 o
   1  -6   4       86.88       95.88      1.72 o
   2  -6   4      475.71      473.96      5.19 o
   3  -6   4       88.83       92.17      1.88 o
   4  -6   4      210.80      200.93      4.13 o
   5  -6   4       37.48       35.82      2.23 o
   6  -6   4       23.59       24.49      1.68 o
   7  -6   4        1.73        2.47      0.97 o
   8  -6   4        0.01        0.20      1.27 o
   9  -6   4        0.06       -0.62      1.32 o
  -8  -5   4        2.33        4.49      1.03 o
  -7  -5   4        2.12        2.09      0.59 o
  -6  -5   4        0.04        0.20      0.63 o
  -5  -5   4        5.75        5.54      1.25 o
  -4  -5   4       23.11       27.79      1.60 o
  -3  -5   4       14.15       19.46      0.90 o
  -2  -5   4       13.97        8.78      0.57 o
  -1  -5   4      641.30      648.38     10.72 o
   0  -5   4      180.38      188.20      2.23 o
   1  -5   4       36.62       35.28      1.20 o
   2  -5   4      424.01      420.55      4.58 o
   3  -5   4       28.51       26.87      0.95 o
   4  -5   4       22.07       28.81      0.98 o
   5  -5   4        8.21        8.22      1.32 o
   6  -5   4      115.61      109.59      3.95 o
   7  -5   4       83.84       83.17      3.75 o
   8  -5   4        0.17       -1.88      1.88 o
   9  -5   4       12.94       12.77      2.19 o
  -8  -4   4       13.56       15.78      1.57 o
  -7  -4   4        0.42        0.64      0.46 o
  -6  -4   4       16.28       10.84      1.55 o
  -5  -4   4        2.40        0.90      0.54 o
  -4  -4   4      152.91      152.69      3.02 o
  -3  -4   4      121.88      137.79      2.55 o
  -2  -4   4      443.33      441.94      5.34 o
  -1  -4   4       27.39       26.85      0.71 o
   0  -4   4      508.76      553.49      5.70 o
   1  -4   4      613.25      734.74      6.95 o
   2  -4   4      191.48      206.77      2.76 o
   3  -4   4       83.84       83.08      1.53 o
   4  -4   4      131.76      124.36      2.22 o
   5  -4   4      344.14      357.05      6.22 o
   6  -4   4        7.29        5.27      0.72 o
   7  -4   4       47.97       42.19      1.68 o
   8  -4   4       65.79       61.99      3.43 o
   9  -4   4        1.10        0.07      0.76 o
  -9  -3   4        1.94        2.53      1.57 o
  -8  -3   4        1.36        0.87      2.60 o
  -7  -3   4       48.42       50.38      2.86 o
  -6  -3   4       36.93       42.47      4.42 o
  -5  -3   4       41.46       44.92      3.32 o
  -4  -3   4        1.82        0.91      0.25 o
  -3  -3   4       15.62       13.40      0.61 o
  -2  -3   4       94.05       96.46      1.53 o
  -1  -3   4       71.28       63.60      1.02 o
   0  -3   4      233.11      264.19      2.58 o
   1  -3   4      403.37      396.46      3.66 o
   2  -3   4      278.66      274.04      3.12 o
   3  -3   4       25.81       36.07      1.05 o
   4  -3   4       82.81       90.16      1.77 o
   5  -3   4        3.94        3.14      0.46 o
   6  -3   4       27.96       27.74      1.04 o
   7  -3   4       13.30       13.23      0.92 o
   8  -3   4        0.03        0.15      0.95 o
   9  -3   4       11.46       12.99      1.45 o
  -9  -2   4        0.40       -1.25      1.25 o
  -8  -2   4       14.33       12.53      1.82 o
  -7  -2   4        0.12       -0.94      0.94 o
  -6  -2   4        6.10        5.46      1.60 o
  -5  -2   4       12.50       13.95      1.39 o
  -4  -2   4       33.52       32.72      1.74 o
  -3  -2   4       70.87      111.37      1.57 o
  -2  -2   4     1531.83     1491.79     18.41 o
  -1  -2   4     1846.04     1813.44     16.03 o
   0  -2   4     2271.16     2296.73     20.48 o
   1  -2   4     2786.34     2803.61     23.43 o
   2  -2   4      286.78      284.06      2.96 o
   3  -2   4       84.68       84.78      1.46 o
   4  -2   4      260.90      251.60      4.15 o
   5  -2   4      142.34      132.81      2.60 o
   6  -2   4        6.14        4.95      0.63 o
   7  -2   4        6.49        5.96      1.17 o
   8  -2   4       17.46       15.37      1.11 o
   9  -2   4       40.42       42.55      1.77 o
  -9  -1   4        5.81       10.82      1.88 o
  -8  -1   4        0.09        0.11      1.10 o
  -7  -1   4        1.37        0.22      2.21 o
  -6  -1   4       20.14       22.36      1.76 o
  -5  -1   4       85.55       91.64      3.15 o
  -4  -1   4      160.37      160.48      5.03 o
  -3  -1   4     1616.65     1679.67     29.95 o
  -2  -1   4       93.13       84.06      7.48 o
  -1  -1   4      312.48      348.60      3.55 o
   0  -1   4     1814.69     1822.77     17.56 o
   1  -1   4     4658.72     4666.31     52.73 o
   2  -1   4        1.06        0.01      0.13 o
   3  -1   4       98.33      109.83      1.73 o
   4  -1   4      462.95      466.99      7.06 o
   5  -1   4       74.88       70.51      1.65 o
   6  -1   4        8.74        7.41      0.94 o
   7  -1   4        6.98        7.54      0.70 o
   8  -1   4       13.98       14.45      1.03 o
   9  -1   4        1.57        0.48      1.05 o
  -9   0   4        3.55        5.64      2.88 o
  -8   0   4        0.84        0.64      1.08 o
  -7   0   4       29.18       36.40      2.33 o
  -6   0   4       47.26       48.54      1.98 o
  -5   0   4      132.47      142.58      3.20 o
  -4   0   4      693.03      720.38     13.65 o
  -3   0   4     1156.69     1280.30     18.70 o
  -2   0   4       64.57       79.49      1.39 o
  -1   0   4        4.84        2.92      0.22 o
   0   0   4      711.42      660.30      7.18 o
   1   0   4       29.99       28.74      0.57 o
   2   0   4      128.07      131.92      1.51 o
   3   0   4       66.18       48.65      1.54 o
   4   0   4      211.74      224.69      5.58 o
   5   0   4        4.98        3.19      0.47 o
   6   0   4       36.91       31.59      1.09 o
   7   0   4        1.77        1.54      0.49 o
   8   0   4       12.70       13.25      1.41 o
   9   0   4        0.01       -0.13      0.63 o
  -9   1   4        5.86        4.53      2.65 o
  -8   1   4        0.00       -0.86      1.05 o
  -7   1   4       43.66       48.49      2.15 o
  -6   1   4        4.72        6.21      1.14 o
  -5   1   4      162.86      191.12      4.62 o
  -4   1   4       34.22       44.86      1.48 o
  -3   1   4      768.68      857.28     15.83 o
  -2   1   4      189.84      217.38      3.04 o
  -1   1   4     3863.33     3753.18     35.92 o
   0   1   4      359.22      333.96      3.46 o
   1   1   4     1559.33     1550.04     14.82 o
   2   1   4     1508.86     1548.59     16.37 o
   3   1   4     1079.69     1021.18     14.44 o
   4   1   4       57.72       61.93      1.98 o
   5   1   4       14.03       14.49      0.74 o
   6   1   4        0.08        0.16      0.45 o
   7   1   4       29.03       25.39      1.09 o
   8   1   4        0.04       -0.18      0.49 o
   9   1   4        7.18        8.67      0.93 o
  -8   2   4       45.84       52.07      2.41 o
  -7   2   4       94.61      103.03      3.06 o
  -6   2   4        1.79        0.69      0.80 o
  -5   2   4       13.93       15.01      2.16 o
  -4   2   4      807.83      836.83     15.87 o
  -3   2   4      744.90      779.45     11.09 o
  -2   2   4      292.11      340.50      4.53 o
  -1   2   4       37.13       52.54      0.93 o
   0   2   4       27.57       31.98      0.74 o
   1   2   4      181.39      192.51      2.21 o
   2   2   4      457.04      485.46      4.94 o
   3   2   4     1474.22     1484.80     23.12 o
   4   2   4     1338.13     1328.92     18.80 o
   5   2   4       93.72       88.74      2.07 o
   6   2   4       29.98       29.75      1.17 o
   7   2   4        1.78        1.45      0.68 o
   8   2   4        4.71        4.05      0.74 o
   9   2   4        1.11        1.50      0.68 o
  -8   3   4        8.13       10.34      3.82 o
  -7   3   4        4.99        4.47      1.22 o
  -6   3   4        5.21        6.18      1.22 o
  -5   3   4       12.83       11.63      1.27 o
  -4   3   4       79.08       80.54      1.45 o
  -3   3   4      169.45      186.85      2.51 o
  -2   3   4       41.36       48.58      0.84 o
  -1   3   4       25.32       20.07      0.53 o
   0   3   4      557.26      541.38      5.53 o
   1   3   4      205.10      189.80      2.23 o
   2   3   4     1168.90     1363.47     12.10 o
   3   3   4        3.99        2.37      0.46 o
   4   3   4       10.87       11.29      0.88 o
   5   3   4      194.47      191.48      3.71 o
   6   3   4       19.72       18.06      1.05 o
   7   3   4        6.48        6.38      0.74 o
   8   3   4        4.47        5.49      0.84 o
  -9   4   4        0.64        0.22      1.77 o
  -8   4   4        4.94        6.15      1.59 o
  -7   4   4       46.56       56.24      2.91 o
  -6   4   4        5.00        5.20      1.24 o
  -5   4   4        1.11        0.97      0.47 o
  -4   4   4      167.23      188.20      3.00 o
  -3   4   4       79.16       79.00      1.26 o
  -2   4   4      344.83      346.69      3.24 o
  -1   4   4      757.51      762.60      7.05 o
   0   4   4      457.48      462.86      4.46 o
   1   4   4     1152.27     1268.17     11.39 o
   2   4   4       50.70       35.40      0.70 o
   3   4   4       29.73       34.82      1.02 o
   4   4   4       33.98       37.50      1.98 o
   5   4   4       39.02       34.00      1.45 o
   6   4   4        1.53        1.12      1.25 o
   7   4   4        0.37       -0.14      0.54 o
   8   4   4        7.52        6.13      1.47 o
  -9   5   4       14.18       11.96      1.12 o
  -8   5   4        9.76       12.71      2.32 o
  -7   5   4        0.24        0.52      0.60 o
  -6   5   4       24.78       23.08      1.23 o
  -5   5   4      290.84      310.17      5.50 o
  -4   5   4      344.03      347.73      5.08 o
  -3   5   4      291.18      278.16      3.56 o
  -2   5   4      194.12      223.08      2.80 o
  -1   5   4        3.54        5.56      0.49 o
   0   5   4       38.44       37.59      0.78 o
   1   5   4       26.58       23.44      0.66 o
   2   5   4        0.26        0.14      0.24 o
   3   5   4      207.56      200.46      4.26 o
   4   5   4       54.56       46.96      2.77 o
   5   5   4        0.28       -0.29      0.53 o
   6   5   4        3.32        4.50      0.93 o
   7   5   4        6.04        5.53      1.04 o
   8   5   4        0.01       -0.11      0.74 o
  -9   6   4       16.47       17.25      2.38 o
  -8   6   4       10.19        8.92      1.38 o
  -7   6   4        2.70        5.90      0.87 o
  -6   6   4       76.85       73.42      2.29 o
  -5   6   4      121.53      121.99      3.20 o
  -4   6   4       25.22       24.40      1.06 o
  -3   6   4      102.20      107.91      1.48 o
  -2   6   4      106.58       98.59      1.43 o
  -1   6   4      420.87      405.39      4.20 o
   0   6   4      111.37      126.72      1.69 o
   1   6   4      857.27      833.03      8.52 o
   2   6   4      411.88      413.51      5.08 o
   3   6   4       22.23       17.87      1.63 o
   4   6   4        0.80        1.04      1.35 o
   5   6   4        3.41        5.43      0.84 o
   6   6   4        2.96        2.99      1.07 o
   7   6   4        0.14        0.19      0.72 o
  -9   7   4       14.45       10.73      1.52 o
  -8   7   4       20.66       23.74      1.78 o
  -7   7   4        8.20        9.38      1.25 o
  -6   7   4        4.90        3.60      0.78 o
  -5   7   4       32.35       28.14      1.47 o
  -4   7   4        3.75        2.69      0.67 o
  -3   7   4      406.77      370.50      3.95 o
  -2   7   4       52.02       51.78      1.07 o
  -1   7   4       33.54       36.34      0.92 o
   0   7   4       38.59       34.91      0.90 o
   1   7   4       29.87       30.06      0.89 o
   2   7   4       27.69       34.34      0.95 o
   3   7   4      596.35      564.75      7.94 o
   4   7   4        0.95        0.29      0.67 o
   5   7   4       15.25       16.48      1.23 o
   6   7   4        5.87        7.18      1.01 o
   7   7   4        4.12        4.88      1.21 o
  -9   8   4        1.19        3.18      1.28 o
  -8   8   4        0.09        0.10      0.98 o
  -7   8   4        2.06        1.23      2.16 o
  -6   8   4        9.26       10.81      1.51 o
  -5   8   4        2.65        1.64      0.76 o
  -4   8   4       16.30       13.39      1.14 o
  -3   8   4        6.36        4.57      0.57 o
  -2   8   4       27.17       28.58      0.96 o
  -1   8   4       18.06       12.32      1.01 o
   0   8   4        0.31       -0.34      0.37 o
   1   8   4       33.99       30.75      0.97 o
   2   8   4       61.85       52.81      1.21 o
   3   8   4       20.21       12.57      0.96 o
   4   8   4       10.29        9.35      2.18 o
   5   8   4        1.54        1.57      0.77 o
   6   8   4        0.12       -0.35      0.73 o
  -8   9   4        7.36        6.86      1.88 o
  -7   9   4        4.43        3.93      1.24 o
  -6   9   4       16.59       16.45      1.67 o
  -5   9   4      177.17      168.95      6.56 o
  -4   9   4       15.90       12.34      1.73 o
  -3   9   4        2.19        1.45      0.49 o
  -2   9   4        0.67       -0.27      0.48 o
  -1   9   4       22.88       25.04      0.98 o
   0   9   4       26.96       29.16      1.13 o
   1   9   4      364.70      354.01      4.82 o
   2   9   4      158.21      140.66      2.21 o
   3   9   4       11.70       15.92      1.12 o
   4   9   4        9.30        9.50      1.01 o
   5   9   4       17.22       21.02      1.34 o
   6   9   4        2.48        2.57      1.20 o
  -8  10   4        0.64        1.73      1.26 o
  -7  10   4        4.98        4.82      1.35 o
  -6  10   4        0.47       -0.70      0.98 o
  -5  10   4        1.46        0.04      0.79 o
  -4  10   4        1.51        1.62      0.86 o
  -3  10   4       12.71       12.61      0.84 o
  -2  10   4       10.89       10.05      0.86 o
  -1  10   4       39.06       37.62      1.41 o
   0  10   4        0.71        0.42      0.81 o
   1  10   4       58.80       47.43      1.31 o
   2  10   4       54.73       58.04      1.37 o
   3  10   4        1.48        0.50      0.66 o
   4  10   4        0.72        0.72      0.67 o
   5  10   4        0.37       -0.67      0.81 o
  -7  11   4        0.54       -0.92      1.01 o
  -6  11   4        9.37        6.43      1.57 o
  -5  11   4       19.85       17.92      1.56 o
  -4  11   4       12.02       16.14      2.12 o
  -3  11   4        9.90       10.26      0.89 o
  -2  11   4        0.27       -0.66      0.66 o
  -1  11   4       15.79       14.88      1.06 o
   0  11   4        0.02        0.21      0.71 o
   1  11   4        1.27       -0.05      0.51 o
   2  11   4       10.63       13.52      1.43 o
   3  11   4        1.95        2.15      0.78 o
   4  11   4        6.14        3.66      0.96 o
  -6  12   4       16.26       16.24      2.16 o
  -5  12   4       11.94       10.27      1.77 o
  -4  12   4        3.51        3.80      0.97 o
  -3  12   4       37.94       40.70      3.06 o
  -2  12   4       11.61       14.47      1.34 o
  -1  12   4        4.17        4.68      0.95 o
   0  12   4        8.07       12.80      1.17 o
   1  12   4       12.74       13.08      1.14 o
   2  12   4        0.96        2.86      0.78 o
   3  12   4        4.01        1.50      0.87 o
  -5  13   4       15.00        8.26      1.87 o
  -4  13   4       15.77       11.75      2.43 o
  -3  13   4       11.87       14.00      1.23 o
  -2  13   4        0.82        0.20      1.05 o
  -1  13   4       12.54       14.90      1.29 o
   0  13   4       59.31       67.13      2.79 o
   1  13   4        1.17        2.29      1.52 o
   2  13   4        0.02        0.39      1.17 o
  -2  14   4        0.29       -0.89      0.89 o
  -1  14   4        0.27       -0.23      0.95 o
   1 -14   5        8.18        8.04      1.36 o
   2 -14   5        0.09        0.32      1.03 o
  -2 -13   5        4.14        5.42      2.21 o
  -1 -13   5        1.51        3.20      2.38 o
   0 -13   5        8.45       10.61      1.36 o
   1 -13   5        5.44        4.69      1.21 o
   2 -13   5       19.19       20.45      1.58 o
   3 -13   5        0.20        0.66      0.95 o
   4 -13   5        1.84        1.86      0.91 o
   5 -13   5        0.08       -1.76      1.76 o
  -3 -12   5        2.28        3.01      1.10 o
  -2 -12   5        0.24       -0.55      0.79 o
  -1 -12   5        0.00       -0.63      0.63 o
   0 -12   5       46.93       44.82      1.95 o
   1 -12   5        5.82        5.09      1.46 o
   2 -12   5        0.77       -0.07      0.82 o
   3 -12   5        0.03        0.42      0.81 o
   4 -12   5       16.44       19.18      1.36 o
   5 -12   5        0.92        0.58      1.19 o
   6 -12   5       19.24       17.51      2.03 o
  -4 -11   5        0.22        0.29      0.90 o
  -3 -11   5       19.12       23.77      1.62 o
  -2 -11   5        0.38       -0.01      1.30 o
  -1 -11   5       88.44       87.07      3.23 o
   0 -11   5       27.60       31.32      1.61 o
   1 -11   5       16.21       18.71      1.36 o
   2 -11   5        9.53        8.33      1.33 o
   3 -11   5       21.10       25.11      2.46 o
   4 -11   5       19.31       21.24      1.10 o
   5 -11   5        7.79        9.61      1.51 o
   6 -11   5       76.05       79.66      3.32 o
   7 -11   5        1.52        0.77      1.17 o
  -5 -10   5       11.74       13.91      2.27 o
  -4 -10   5        4.59        4.98      1.10 o
  -3 -10   5        9.26       10.52      1.16 o
  -2 -10   5       86.60       86.04      3.57 o
  -1 -10   5       85.62       85.90      2.19 o
   0 -10   5        1.78        0.57      0.58 o
   1 -10   5       85.60       87.08      2.40 o
   2 -10   5      216.00      216.81      4.13 o
   3 -10   5        7.45        8.87      0.84 o
   4 -10   5       48.01       43.65      2.33 o
   5 -10   5        1.99        0.75      0.99 o
   6 -10   5        1.49        0.11      1.04 o
   7 -10   5        3.26        2.39      1.11 o
  -6  -9   5       16.11       14.38      1.77 o
  -5  -9   5        5.13        6.08      1.12 o
  -4  -9   5        1.97        1.36      0.77 o
  -3  -9   5       13.11       12.20      2.60 o
  -2  -9   5       33.52       33.54      1.74 o
  -1  -9   5       13.41       12.55      1.13 o
   0  -9   5        3.09        2.16      0.57 o
   1  -9   5        1.05        1.47      0.71 o
   2  -9   5        0.05        0.55      0.60 o
   3  -9   5      114.84      115.47      3.01 o
   4  -9   5        3.71        5.92      0.99 o
   5  -9   5        0.21        0.81      0.86 o
   6  -9   5        3.91        2.37      0.95 o
   7  -9   5        6.37        2.76      3.93 o
   8  -9   5        8.41       10.25      2.11 o
  -7  -8   5        6.23        7.85      1.44 o
  -6  -8   5       29.10       35.42      1.96 o
  -5  -8   5        1.04        1.71      0.78 o
  -4  -8   5       35.79       33.62      1.95 o
  -3  -8   5        4.45        3.96      0.82 o
  -2  -8   5        2.16        0.66      0.57 o
  -1  -8   5        6.50        8.31      1.01 o
   0  -8   5       42.45       37.53      1.23 o
   1  -8   5      224.81      227.10      3.10 o
   2  -8   5        5.21        4.47      0.64 o
   3  -8   5       10.64       10.55      0.77 o
   4  -8   5        3.43        4.29      0.85 o
   5  -8   5       35.52       30.15      2.30 o
   6  -8   5      111.19      107.06      4.34 o
   7  -8   5       18.65       16.78      2.09 o
   8  -8   5        0.38       -0.95      1.22 o
  -7  -7   5        8.64        9.29      1.33 o
  -6  -7   5        0.68        0.55      0.67 o
  -5  -7   5       59.70       55.75      6.25 o
  -4  -7   5       21.19       26.42      1.46 o
  -3  -7   5      175.13      170.47      3.39 o
  -2  -7   5       17.56       18.63      0.91 o
  -1  -7   5       74.90       70.67      1.69 o
   0  -7   5       43.65       48.52      1.31 o
   1  -7   5      487.66      491.27      6.63 o
   2  -7   5      749.31      729.27      8.64 o
   3  -7   5      131.57      151.03      2.52 o
   4  -7   5      211.50      208.40      5.41 o
   5  -7   5       32.77       30.10      2.49 o
   6  -7   5        6.29        5.21      1.40 o
   7  -7   5       13.47       14.19      1.95 o
   8  -7   5        2.80        2.61      1.77 o
   9  -7   5        0.18        3.43      2.32 o
  -8  -6   5        4.49        4.53      1.11 o
  -7  -6   5        1.16        0.71      1.37 o
  -6  -6   5        0.23       -0.50      1.82 o
  -5  -6   5        8.79        9.40      1.71 o
  -4  -6   5       18.96       18.57      1.22 o
  -3  -6   5        4.84        6.56      0.74 o
  -2  -6   5       25.90       28.24      1.49 o
  -1  -6   5       67.71       65.34      1.34 o
   0  -6   5       27.31       32.99      0.85 o
   1  -6   5      794.23      834.35      9.50 o
   2  -6   5      320.24      339.22      3.95 o
   3  -6   5      300.54      302.41      4.35 o
   4  -6   5      142.63      137.48      4.15 o
   5  -6   5       14.89       16.05      1.36 o
   6  -6   5       81.69       77.14      2.91 o
   7  -6   5       78.48       79.33      2.99 o
   8  -6   5        9.65        8.41      1.46 o
   9  -6   5        6.70        4.17      1.79 o
  -8  -5   5        0.01        0.03      0.88 o
  -7  -5   5        9.86       14.81      2.53 o
  -6  -5   5       33.34       30.36      2.27 o
  -5  -5   5        1.99        0.25      0.61 o
  -4  -5   5        0.02        0.24      0.53 o
  -3  -5   5       12.03       11.53      0.75 o
  -2  -5   5      264.22      254.33      4.32 o
  -1  -5   5       11.96       20.19      0.71 o
   0  -5   5      246.24      255.29      3.06 o
   1  -5   5       62.66       63.13      1.03 o
   2  -5   5       46.10       47.27      0.99 o
   3  -5   5       40.65       36.42      0.91 o
   4  -5   5      248.68      248.58      3.57 o
   5  -5   5        9.77        9.89      1.40 o
   6  -5   5        2.37        0.50      1.09 o
   7  -5   5        6.76        4.64      1.41 o
   8  -5   5       37.97       33.26      5.14 o
   9  -5   5        3.87        6.36      1.96 o
  -8  -4   5        3.24        3.12      0.67 o
  -7  -4   5        1.81        1.40      0.53 o
  -6  -4   5       17.11       15.53      1.05 o
  -5  -4   5      259.24      258.93      5.62 o
  -4  -4   5        1.38        1.58      1.05 o
  -3  -4   5        8.16       10.06      0.67 o
  -2  -4   5       15.84       20.82      0.77 o
  -1  -4   5      862.52      961.36      9.72 o
   0  -4   5        2.04        4.27      0.32 o
   1  -4   5      132.02      144.50      1.79 o
   2  -4   5      497.52      546.18      5.89 o
   3  -4   5       11.28        9.77      0.40 o
   4  -4   5      108.45      102.94      2.47 o
   5  -4   5       82.91       79.70      5.23 o
   6  -4   5        0.18       -0.10      0.57 o
   7  -4   5       37.10       38.16      1.68 o
   8  -4   5        0.00       -0.76      0.86 o
   9  -4   5        0.04        0.36      0.82 o
  -9  -3   5        0.92        2.54      2.99 o
  -8  -3   5        5.34        7.34      1.72 o
  -7  -3   5        1.57        1.11      2.32 o
  -6  -3   5       12.85       14.82      3.32 o
  -5  -3   5       28.85       32.64      1.16 o
  -4  -3   5       46.68       36.30      1.14 o
  -3  -3   5        8.95        6.23      0.53 o
  -2  -3   5      368.96      391.32      4.71 o
  -1  -3   5       32.60       33.73      0.77 o
   0  -3   5     2556.41     2593.95     28.77 o
   2  -3   5        0.78       -0.20      0.20 o
   3  -3   5      154.32      168.06      2.97 o
   4  -3   5       12.48       12.87      0.75 o
   5  -3   5       62.96       63.19      1.73 o
   6  -3   5      160.80      155.96      3.16 o
   7  -3   5      162.79      167.17      3.97 o
   8  -3   5       35.49       37.25      1.73 o
   9  -3   5        5.66        6.31      1.07 o
  -9  -2   5        1.24        0.55      1.41 o
  -8  -2   5       18.35       20.59      2.13 o
  -7  -2   5        0.00        1.99      2.32 o
  -6  -2   5        8.48       12.28      3.10 o
  -5  -2   5        4.24        6.04      1.04 o
  -4  -2   5      107.09      122.75      2.25 o
  -3  -2   5      155.16      167.24      2.64 o
  -2  -2   5        6.26        6.03      1.07 o
  -1  -2   5       81.34       89.73      1.30 o
   0  -2   5      345.56      333.64      3.38 o
   1  -2   5      758.75      813.28      7.53 o
   2  -2   5      473.76      459.90      4.72 o
   3  -2   5      605.80      573.44      7.93 o
   4  -2   5       92.66       84.29      2.03 o
   5  -2   5       12.76       12.79      0.77 o
   6  -2   5        3.12        1.45      0.52 o
   7  -2   5       53.12       51.97      1.70 o
   8  -2   5       19.77       20.86      1.48 o
   9  -2   5        7.28        8.18      1.03 o
  -9  -1   5        0.14       -0.06      1.28 o
  -8  -1   5       13.23       15.93      1.88 o
  -7  -1   5       65.59       66.02      5.64 o
  -6  -1   5       56.47       65.91      5.09 o
  -5  -1   5       15.89       20.15      2.49 o
  -4  -1   5        0.37        2.65      1.00 o
  -3  -1   5       51.47       66.55      1.74 o
  -2  -1   5       99.23       93.20      1.49 o
  -1  -1   5       67.28       76.74      1.31 o
   0  -1   5        2.09        1.20      0.24 o
   1  -1   5      232.65      205.03      2.13 o
   2  -1   5      215.84      191.50      2.31 o
   3  -1   5      140.00      149.62      2.01 o
   4  -1   5        4.35        5.81      0.43 o
   5  -1   5       17.54       16.29      0.84 o
   6  -1   5        6.37        7.93      0.74 o
   7  -1   5        0.66        0.50      0.54 o
   8  -1   5       18.07       15.45      1.71 o
   9  -1   5       18.91       17.53      1.48 o
  -9   0   5        5.83        4.42      2.99 o
  -8   0   5        0.27        0.01      1.11 o
  -7   0   5      123.00      118.89      7.08 o
  -6   0   5        1.03        1.88      0.94 o
  -5   0   5      178.60      207.58      4.11 o
  -4   0   5       45.32       36.00      1.27 o
  -3   0   5      253.48      260.16      4.15 o
  -2   0   5      333.86      329.92      3.94 o
  -1   0   5      200.31      186.69      2.32 o
   0   0   5     1841.81     1847.66     17.64 o
   1   0   5        1.49        1.32      0.19 o
   2   0   5       58.86       67.36      1.00 o
   3   0   5        0.49        0.00      0.21 o
   4   0   5       17.83       17.21      0.70 o
   5   0   5       18.26       19.98      0.95 o
   6   0   5        3.25        2.19      0.53 o
   7   0   5        4.75        5.48      0.73 o
   8   0   5        3.10        3.90      0.75 o
   9   0   5        1.98        0.63      0.83 o
  -9   1   5       14.95       15.15      3.87 o
  -8   1   5        0.76        2.21      2.10 o
  -7   1   5       13.68       20.02      3.43 o
  -6   1   5      570.86      564.57     14.65 o
  -5   1   5       68.62       61.98      2.49 o
  -4   1   5       70.26       69.64      2.41 o
  -3   1   5      440.13      454.80      6.03 o
  -2   1   5       11.55        7.36      0.40 o
  -1   1   5       71.34       71.92      1.07 o
   0   1   5      383.39      438.49      4.51 o
   1   1   5     1072.06     1094.81      9.79 o
   2   1   5        0.60        1.27      0.28 o
   3   1   5       29.78       30.54      0.79 o
   4   1   5      582.99      586.17      8.88 o
   5   1   5       12.83       14.82      0.86 o
   6   1   5       32.98       32.86      1.34 o
   7   1   5        0.01        0.25      0.54 o
   8   1   5        1.06        1.28      0.64 o
   9   1   5        0.03        0.63      1.76 o
  -9   2   5        0.40        1.55      2.54 o
  -8   2   5       19.55       21.68      3.76 o
  -7   2   5        1.04        1.58      1.49 o
  -6   2   5        6.12        6.13      1.22 o
  -5   2   5        3.72        3.47      0.90 o
  -4   2   5      142.61      147.66      2.78 o
  -3   2   5      103.94      116.97      2.05 o
  -2   2   5      200.10      188.86      2.51 o
  -1   2   5       21.52       31.80      0.70 o
   0   2   5       26.35       24.10      0.69 o
   1   2   5      190.88      192.33      2.07 o
   2   2   5      534.30      530.78      5.63 o
   3   2   5      699.51      732.63      9.45 o
   4   2   5      202.60      193.53      3.64 o
   5   2   5      191.66      197.42      4.22 o
   6   2   5        3.03        3.44      0.62 o
   7   2   5        0.41       -0.07      0.56 o
   8   2   5        4.09        3.57      0.76 o
   9   2   5        3.43        3.38      1.68 o
  -8   3   5       16.56       10.84      3.21 o
  -7   3   5       34.59       33.86      2.36 o
  -6   3   5        4.20        3.08      1.06 o
  -5   3   5        0.01        0.03      0.38 o
  -4   3   5       15.88        9.33      0.85 o
  -3   3   5       26.81       30.97      0.95 o
  -2   3   5     2821.22     2928.23     25.61 o
  -1   3   5       35.93       43.67      0.78 o
   0   3   5      202.77      183.59      2.49 o
   1   3   5      687.85      752.02      6.94 o
   2   3   5      675.89      686.72      7.34 o
   3   3   5       64.07       64.13      1.29 o
   4   3   5       18.41       14.37      1.23 o
   5   3   5       61.12       61.28      1.89 o
   6   3   5        7.11        9.40      0.99 o
   7   3   5       11.04       11.58      1.27 o
   8   3   5       11.86       12.48      1.09 o
  -8   4   5        3.55        5.34      0.96 o
  -7   4   5       81.60       85.96      2.27 o
  -6   4   5       42.42       49.44      1.63 o
  -5   4   5       61.20       53.30      1.65 o
  -4   4   5        6.23        8.45      0.64 o
  -3   4   5      269.17      279.02      3.63 o
  -2   4   5      149.27      135.80      2.00 o
  -1   4   5       71.15       87.91      1.22 o
   0   4   5      345.11      377.33      3.78 o
   1   4   5        9.25        7.10      0.38 o
   2   4   5       86.26       89.28      1.44 o
   3   4   5       41.10       42.75      1.09 o
   4   4   5      202.95      199.24      3.89 o
   5   4   5      117.18      105.56      2.67 o
   6   4   5       14.27       14.21      2.54 o
   7   4   5        0.73        1.43      0.91 o
   8   4   5        1.24        1.05      0.98 o
  -9   5   5        0.30        0.55      0.88 o
  -8   5   5        2.88        2.82      0.76 o
  -7   5   5        1.38        1.27      0.66 o
  -6   5   5      101.53      100.48      2.62 o
  -5   5   5       22.32       16.80      1.06 o
  -4   5   5        0.25        0.32      0.54 o
  -3   5   5        0.13        0.49      0.33 o
  -2   5   5      332.88      340.13      3.85 o
  -1   5   5      142.62      150.30      1.85 o
   0   5   5       26.00       24.17      0.66 o
   1   5   5      105.50      108.09      1.54 o
   2   5   5      171.34      156.91      2.20 o
   3   5   5       34.33       33.20      1.17 o
   4   5   5      108.57       99.31      2.56 o
   5   5   5       20.80       18.49      1.18 o
   6   5   5        4.28        3.31      0.86 o
   7   5   5        0.47       -0.50      1.00 o
   8   5   5       15.54       17.98      1.69 o
  -9   6   5        0.41        0.33      1.00 o
  -8   6   5       17.28       16.38      1.45 o
  -7   6   5        2.46        3.30      0.80 o
  -6   6   5      105.46      104.98      2.83 o
  -5   6   5       48.75       43.42      1.73 o
  -4   6   5      170.88      158.03      2.87 o
  -3   6   5      151.05      156.33      1.97 o
  -2   6   5       68.15       73.02      1.23 o
  -1   6   5        0.31        0.22      0.42 o
   0   6   5      285.37      282.61      3.12 o
   1   6   5        0.03        0.20      0.33 o
   2   6   5       66.89       69.00      1.32 o
   3   6   5       81.82       81.96      2.00 o
   4   6   5      299.73      290.06      4.74 o
   5   6   5       33.50       35.01      1.62 o
   6   6   5        4.15        6.33      0.99 o
   7   6   5       18.66       20.29      2.99 o
  -9   7   5       53.45       69.73      8.13 o
  -8   7   5       18.63       17.20      1.62 o
  -7   7   5        9.02        6.23      1.04 o
  -6   7   5        0.35        0.65      0.93 o
  -5   7   5       38.09       36.36      1.63 o
  -4   7   5       44.54       33.34      1.52 o
  -3   7   5       17.27       21.27      0.76 o
  -2   7   5       57.28       52.40      1.10 o
  -1   7   5      142.37      139.25      1.90 o
   0   7   5      130.35      120.02      2.17 o
   1   7   5      205.28      186.28      2.58 o
   2   7   5       83.52       83.95      1.52 o
   3   7   5      244.57      213.06      3.80 o
   4   7   5       11.28        8.99      0.88 o
   5   7   5        0.00       -0.35      0.59 o
   6   7   5        4.93        5.72      1.44 o
   7   7   5        0.58        0.78      1.01 o
  -8   8   5       13.01       11.88      1.61 o
  -7   8   5       40.66       42.53      4.04 o
  -6   8   5       28.45       30.17      1.68 o
  -5   8   5        0.55        0.85      1.05 o
  -4   8   5        0.17        0.73      0.71 o
  -3   8   5      213.11      208.70      3.15 o
  -2   8   5        0.04        0.66      0.42 o
  -1   8   5      297.15      254.12     10.46 o
   0   8   5       65.22       59.30      2.26 o
   1   8   5       12.89        9.84      0.68 o
   2   8   5       36.63       29.46      1.06 o
   3   8   5       14.68       11.43      0.97 o
   4   8   5       12.85       13.00      1.04 o
   5   8   5       11.63       12.22      1.09 o
   6   8   5        0.00        0.13      0.81 o
  -8   9   5       10.79       13.31      2.05 o
  -7   9   5        3.19        2.65      1.27 o
  -6   9   5       15.65       19.14      1.52 o
  -5   9   5       62.58       70.98      2.53 o
  -4   9   5      348.71      342.96      6.52 o
  -3   9   5        6.22        2.95      0.58 o
  -2   9   5      150.74      151.48      2.46 o
  -1   9   5      574.80      564.89      7.03 o
   0   9   5       80.99       81.97      1.88 o
   1   9   5        2.73        0.87      0.57 o
   2   9   5       40.67       46.00      1.23 o
   3   9   5       16.94       17.79      1.16 o
   4   9   5        1.16        1.28      0.66 o
   5   9   5        0.03       -0.37      1.06 o
   6   9   5       19.28       22.78      2.43 o
  -7  10   5       13.11       13.04      1.79 o
  -6  10   5        5.46        4.37      1.77 o
  -5  10   5        3.03        2.79      0.96 o
  -4  10   5        0.20        0.47      0.91 o
  -3  10   5       23.29       23.90      1.12 o
  -2  10   5       18.62       20.11      1.05 o
  -1  10   5        1.22        2.19      0.77 o
   0  10   5        6.78        7.41      0.79 o
   1  10   5       68.19       68.31      1.60 o
   2  10   5        6.56        9.05      0.68 o
   3  10   5        3.01        2.49      0.81 o
   4  10   5        1.49        1.40      0.82 o
   5  10   5       10.35       10.68      1.42 o
  -7  11   5        2.32        0.28      1.27 o
  -6  11   5        3.97        1.72      2.99 o
  -5  11   5        1.64       -0.34      0.89 o
  -4  11   5       53.65       55.02      2.28 o
  -3  11   5       63.52       63.32      2.20 o
  -2  11   5        0.00       -0.28      0.68 o
  -1  11   5        0.07       -0.66      0.66 o
   0  11   5       43.51       38.03      1.63 o
   1  11   5       18.09       20.68      1.09 o
   2  11   5        0.18        0.65      0.62 o
   3  11   5       16.11       20.46      1.41 o
   4  11   5        4.70        5.31      1.20 o
  -6  12   5        0.03       -1.38      2.99 o
  -5  12   5       36.01       29.85      2.53 o
  -4  12   5        0.37       -0.07      0.84 o
  -3  12   5       22.73       21.60      1.34 o
  -2  12   5       34.12       36.82      2.11 o
  -1  12   5       31.07       32.85      1.64 o
   0  12   5        0.40        0.74      0.79 o
   1  12   5        0.03        0.20      0.76 o
   2  12   5       17.31       16.70      1.36 o
   3  12   5        1.94        1.44      0.87 o
  -5  13   5        2.24        0.44      3.54 o
  -4  13   5        0.06       -1.23      1.23 o
  -3  13   5        9.75       13.51      1.70 o
  -2  13   5        6.23        8.30      2.15 o
  -1  13   5        3.86        3.73      1.03 o
   0  13   5       25.68       32.38      2.38 o
   1  13   5        1.66       -0.33      0.83 o
  -1 -13   6        0.24        1.27      1.47 o
   0 -13   6        8.67        8.34      1.40 o
   1 -13   6        9.55        8.97      1.33 o
   2 -13   6        5.52        7.57      1.24 o
   3 -13   6        1.12       -1.00      1.22 o
   4 -13   6        2.14        1.52      0.90 o
  -3 -12   6        4.05        3.05      1.04 o
  -2 -12   6        6.89        9.68      3.76 o
  -1 -12   6        6.26        6.55      1.13 o
   0 -12   6        0.00       -0.87      0.87 o
   1 -12   6        1.42        2.90      1.23 o
   2 -12   6       16.84       17.13      1.58 o
   3 -12   6        9.04        7.13      1.08 o
   4 -12   6       53.60       54.72      1.97 o
   5 -12   6        3.61        3.93      2.07 o
  -4 -11   6        1.10        1.43      1.02 o
  -3 -11   6        0.03        0.82      0.87 o
  -2 -11   6       19.10       25.91      2.10 o
  -1 -11   6       78.75       85.99      2.23 o
   0 -11   6       14.71       13.68      1.37 o
   1 -11   6        0.05       -0.89      0.89 o
   2 -11   6       23.06       25.45      1.47 o
   3 -11   6        4.70        5.39      0.90 o
   4 -11   6        0.06       -0.05      0.59 o
   5 -11   6        0.42       -0.49      0.98 o
   6 -11   6        1.72       -0.14      1.15 o
  -5 -10   6        0.00       -0.88      1.00 o
  -4 -10   6        3.41        1.57      0.87 o
  -3 -10   6       20.88       19.16      1.76 o
  -2 -10   6       11.43       10.54      1.77 o
  -1 -10   6        0.30       -0.63      0.63 o
   0 -10   6       16.88       17.95      1.16 o
   1 -10   6        4.15        4.10      1.20 o
   2 -10   6       64.05       62.17      2.06 o
   3 -10   6       78.83       81.76      2.05 o
   4 -10   6        0.02        0.72      0.56 o
   5 -10   6       63.55       66.94      3.51 o
   6 -10   6        0.44       -0.23      0.93 o
   7 -10   6        9.50        6.46      1.37 o
  -6  -9   6        0.11       -1.00      1.00 o
  -5  -9   6        8.90       12.13      1.94 o
  -4  -9   6        2.36        1.66      1.60 o
  -3  -9   6        0.72        1.03      0.89 o
  -2  -9   6       18.02       17.61      2.16 o
  -1  -9   6       17.43       17.21      0.93 o
   0  -9   6       19.01       17.54      0.96 o
   1  -9   6        1.25        1.01      0.71 o
   2  -9   6       37.64       31.52      1.42 o
   3  -9   6       76.94       78.16      1.92 o
   4  -9   6       50.82       49.02      2.08 o
   5  -9   6       45.06       46.66      2.29 o
   6  -9   6        0.28       -0.55      1.12 o
   7  -9   6        2.86        3.42      1.54 o
   8  -9   6        0.01        1.57      1.49 o
  -6  -8   6        2.93        0.97      0.84 o
  -5  -8   6        4.01        2.99      1.11 o
  -4  -8   6        2.08        0.80      1.40 o
  -3  -8   6        1.20        0.69      0.68 o
  -2  -8   6       29.19       27.28      1.41 o
  -1  -8   6       22.08       22.48      1.23 o
   0  -8   6       61.08       59.27      1.54 o
   1  -8   6       17.05       19.61      0.84 o
   2  -8   6       24.11       22.36      1.55 o
   3  -8   6       52.38       49.88      1.45 o
   4  -8   6        4.22        4.00      0.76 o
   5  -8   6       46.84       42.18      2.73 o
   6  -8   6        3.59        2.66      2.49 o
   7  -8   6        4.13        3.52      1.48 o
   8  -8   6        1.82        1.68      1.45 o
  -7  -7   6        0.12        1.39      0.84 o
  -6  -7   6        0.09       -0.97      1.05 o
  -5  -7   6       12.64       10.31      4.53 o
  -4  -7   6      177.43      183.44      4.26 o
  -3  -7   6        2.26        2.94      0.80 o
  -2  -7   6        0.16        0.70      0.50 o
  -1  -7   6        0.00       -0.41      0.41 o
   0  -7   6       70.49       58.46      1.65 o
   1  -7   6       18.59       19.29      0.79 o
   2  -7   6      128.49      131.51      2.39 o
   3  -7   6       19.62       17.36      0.98 o
   4  -7   6      145.81      136.75      3.52 o
   5  -7   6        1.81        2.46      1.13 o
   6  -7   6        5.31        4.31      1.41 o
   7  -7   6        5.90        7.89      1.64 o
   8  -7   6       17.94       21.09      2.45 o
  -7  -6   6        0.28       -0.05      0.88 o
  -6  -6   6        2.69        2.55      1.33 o
  -5  -6   6       34.29       31.47      1.73 o
  -4  -6   6       12.17       10.97      1.44 o
  -3  -6   6      217.45      200.54      4.27 o
  -2  -6   6       33.08       33.77      1.13 o
  -1  -6   6        0.54        1.56      0.42 o
   0  -6   6        3.19        4.39      0.45 o
   1  -6   6      331.92      350.18      4.65 o
   2  -6   6      387.75      398.57      5.13 o
   3  -6   6        5.77        4.85      0.55 o
   4  -6   6       14.02       12.91      1.08 o
   5  -6   6        8.32        7.75      1.07 o
   6  -6   6       50.79       55.69      2.40 o
   7  -6   6        7.28        8.17      1.30 o
   8  -6   6        2.62        2.84      1.55 o
   9  -6   6        5.52        5.43      1.78 o
  -8  -5   6        1.19        1.86      0.75 o
  -7  -5   6       17.09       18.01      1.71 o
  -6  -5   6        9.83        8.74      0.95 o
  -5  -5   6       18.75       17.57      1.24 o
  -4  -5   6       12.15       10.22      1.03 o
  -3  -5   6       81.78       90.36      3.96 o
  -2  -5   6       76.24       76.26      1.82 o
  -1  -5   6        0.86        0.41      0.35 o
   0  -5   6      124.42      134.87      1.83 o
   1  -5   6      338.77      305.03      3.37 o
   2  -5   6        4.15        4.36      0.42 o
   3  -5   6        8.10        6.75      0.52 o
   4  -5   6       54.14       50.53      1.37 o
   5  -5   6        3.14        3.76      0.89 o
   6  -5   6       11.82       15.64      1.79 o
   7  -5   6        9.88       11.19      1.79 o
   8  -5   6        0.21        0.64      1.35 o
   9  -5   6        1.26        3.76      1.68 o
  -8  -4   6        3.80        5.30      0.78 o
  -7  -4   6        2.61        3.32      0.74 o
  -6  -4   6        5.23        5.29      2.60 o
  -5  -4   6      301.07      287.76      6.23 o
  -4  -4   6       90.60       88.83      2.35 o
  -3  -4   6      125.08      123.65      2.84 o
  -2  -4   6       76.07      102.76      1.78 o
  -1  -4   6       10.74        8.87      0.49 o
   0  -4   6       78.01       70.44      1.09 o
   1  -4   6        3.80        2.37      0.38 o
   2  -4   6      807.65      871.87      7.72 o
   3  -4   6       48.41       48.51      0.88 o
   4  -4   6      100.37       99.50      2.49 o
   5  -4   6       21.58       19.36      1.21 o
   6  -4   6       10.02       10.33      1.55 o
   7  -4   6        8.77        8.49      1.02 o
   8  -4   6       39.26       36.65      1.92 o
   9  -4   6        1.37        0.76      0.89 o
  -9  -3   6        1.42       -1.88      2.76 o
  -8  -3   6        5.44        6.18      0.70 o
  -7  -3   6       20.44       17.91      1.06 o
  -6  -3   6       77.08       75.77      2.17 o
  -5  -3   6       20.25       13.98      1.05 o
  -4  -3   6       91.25       78.94      3.37 o
  -3  -3   6       26.34       30.23      0.94 o
  -2  -3   6      369.10      397.81      5.48 o
  -1  -3   6      551.87      586.57      5.73 o
   0  -3   6       87.52      109.24      1.48 o
   1  -3   6     2169.41     2183.30     19.63 o
   2  -3   6        0.13        0.59      0.28 o
   3  -3   6       11.41       10.17      0.52 o
   4  -3   6       17.65       17.31      0.91 o
   5  -3   6       44.64       43.02      1.51 o
   6  -3   6        0.11       -0.30      0.52 o
   7  -3   6        0.37        1.27      0.70 o
   8  -3   6       92.33       88.32      2.80 o
   9  -3   6        1.04        2.05      0.85 o
  -9  -2   6        0.02       -0.59      1.41 o
  -8  -2   6       14.54       11.06      3.54 o
  -7  -2   6       21.79       23.56      3.98 o
  -6  -2   6        5.49        4.98      2.32 o
  -5  -2   6      231.95      229.00      4.91 o
  -4  -2   6       44.12       46.96      1.53 o
  -3  -2   6       12.69        9.34      1.45 o
  -2  -2   6       29.01       29.90      1.14 o
  -1  -2   6      666.21      664.07      6.84 o
   0  -2   6      157.15      188.38      1.99 o
   1  -2   6      227.15      225.25      2.45 o
   2  -2   6       58.90       78.66      1.32 o
   3  -2   6      588.17      587.02      6.66 o
   4  -2   6       36.03       33.80      1.23 o
   5  -2   6        1.09        0.34      0.48 o
   6  -2   6        1.92        2.95      0.85 o
   7  -2   6      110.88      114.07      3.30 o
   8  -2   6        1.54        0.48      1.27 o
   9  -2   6        1.36        1.60      0.90 o
  -9  -1   6        0.27       -0.26      1.32 o
  -8  -1   6       16.50       14.49      3.65 o
  -7  -1   6       12.25       14.38      3.32 o
  -6  -1   6      145.21      139.35      7.74 o
  -5  -1   6      101.07       90.46      5.75 o
  -4  -1   6        0.03        0.35      0.23 o
  -3  -1   6       40.89       49.77      2.03 o
  -2  -1   6       33.58       26.06      0.80 o
  -1  -1   6      162.37      172.80      2.12 o
   0  -1   6       48.62       47.72      0.82 o
   1  -1   6     1818.08     1896.69     21.64 o
   2  -1   6      184.22      173.75      2.10 o
   3  -1   6      237.60      231.39      3.66 o
   4  -1   6       44.54       49.71      1.18 o
   5  -1   6      246.25      235.04      4.30 o
   6  -1   6        0.97        1.69      0.59 o
   7  -1   6       58.73       55.85      1.90 o
   8  -1   6        1.58        0.75      0.80 o
   9  -1   6        1.62        0.37      1.77 o
  -9   0   6        5.28        7.63      3.21 o
  -8   0   6        1.55       -1.11      2.10 o
  -7   0   6        2.10        4.20      2.43 o
  -6   0   6      394.84      370.15     13.71 o
  -5   0   6        9.22       15.37      2.76 o
  -4   0   6      207.11      213.39      3.79 o
  -3   0   6        0.66        0.20      0.38 o
  -2   0   6      237.20      229.38      2.99 o
  -1   0   6      341.77      391.98      3.86 o
   0   0   6       62.80       69.21      1.38 o
   1   0   6     1726.21     1757.21     15.54 o
   2   0   6      147.38      134.96      1.73 o
   3   0   6      424.96      446.45      5.22 o
   4   0   6       22.79       22.39      1.28 o
   5   0   6       62.91       63.23      1.51 o
   6   0   6       51.96       48.68      1.63 o
   7   0   6        5.34        3.89      0.80 o
   8   0   6        2.33        2.05      1.16 o
   9   0   6        1.85        2.38      1.00 o
  -9   1   6        0.16        0.77      2.65 o
  -8   1   6        8.15        5.31      2.76 o
  -7   1   6       12.14        5.64      2.65 o
  -6   1   6       51.58       44.68      4.20 o
  -5   1   6        0.01       -0.01      0.30 o
  -4   1   6        5.96        6.69      0.53 o
  -3   1   6       44.96       47.88      1.16 o
  -2   1   6      582.75      538.93      6.16 o
  -1   1   6      345.82      365.37      3.64 o
   0   1   6       22.18       20.82      0.55 o
   1   1   6     1401.55     1497.42     13.30 o
   2   1   6        9.46       12.71      0.46 o
   3   1   6       13.17       11.49      0.53 o
   4   1   6       61.50       73.58      2.01 o
   5   1   6       67.91       66.18      1.61 o
   6   1   6       51.50       45.60      1.68 o
   7   1   6        4.33        4.39      0.79 o
   8   1   6        0.09        0.57      1.07 o
   9   1   6        2.22        0.80      0.91 o
  -9   2   6        0.29        1.44      2.54 o
  -8   2   6       14.20       12.17      3.21 o
  -7   2   6        3.12        3.43      1.99 o
  -6   2   6        1.10        2.00      1.02 o
  -5   2   6      346.82      346.55      5.76 o
  -4   2   6      287.86      292.68      6.53 o
  -3   2   6      271.91      258.33      3.37 o
  -2   2   6       20.70       30.88      0.73 o
  -1   2   6      452.42      477.88      5.61 o
   0   2   6      248.72      244.92      3.12 o
   1   2   6       14.66       15.82      0.52 o
   2   2   6      236.40      222.82      2.64 o
   3   2   6      486.14      527.18      6.17 o
   4   2   6      354.12      356.06      5.14 o
   5   2   6        2.38        2.94      0.56 o
   6   2   6        7.64        6.90      0.83 o
   7   2   6       32.61       29.28      1.47 o
   8   2   6        3.41        3.97      0.89 o
  -9   3   6        7.57        7.41      3.21 o
  -8   3   6        0.16        0.55      2.10 o
  -7   3   6        0.19        1.81      1.11 o
  -6   3   6        7.48        8.90      1.45 o
  -5   3   6       67.21       61.51      1.76 o
  -4   3   6        9.71        8.19      0.62 o
  -3   3   6      105.79      120.72      1.98 o
  -2   3   6        4.92        9.76      0.64 o
  -1   3   6      196.22      177.84      2.45 o
   0   3   6       66.58       65.45      1.28 o
   1   3   6       63.72       69.11      1.26 o
   2   3   6      111.24      111.93      1.60 o
   3   3   6        0.57        0.35      0.34 o
   4   3   6      127.21      124.28      2.43 o
   5   3   6       10.73        7.75      0.74 o
   6   3   6       76.76       70.21      1.87 o
   7   3   6        0.08       -0.27      1.32 o
   8   3   6        0.93        0.34      0.89 o
  -9   4   6        0.19        0.22      0.77 o
  -8   4   6        6.00        6.27      1.94 o
  -7   4   6        2.44        1.27      0.65 o
  -6   4   6       10.78        8.76      0.87 o
  -5   4   6        0.37        0.53      0.52 o
  -4   4   6        6.16        4.68      0.58 o
  -3   4   6      175.97      183.31      3.04 o
  -2   4   6      290.11      287.48      3.34 o
  -1   4   6      244.84      261.83      2.82 o
   0   4   6     1022.13     1054.81     11.45 o
   1   4   6       31.77       37.00      0.82 o
   2   4   6       36.71       39.66      0.93 o
   3   4   6        0.35        1.33      0.43 o
   4   4   6      322.24      323.93      4.98 o
   5   4   6       45.87       41.59      1.47 o
   6   4   6       11.68       11.76      0.92 o
   7   4   6        0.92        1.49      0.80 o
   8   4   6        0.04        1.11      0.93 o
  -9   5   6        1.22        2.32      1.00 o
  -8   5   6       11.06       13.91      2.16 o
  -7   5   6        7.81        9.00      1.84 o
  -6   5   6      107.86      108.16      4.80 o
  -5   5   6       14.66       10.80      0.93 o
  -4   5   6      121.67      120.19      2.41 o
  -3   5   6      241.89      249.10      3.49 o
  -2   5   6       64.51       60.41      1.17 o
  -1   5   6       20.95       20.41      0.71 o
   0   5   6      314.36      320.16      3.72 o
   1   5   6      245.04      262.80      3.46 o
   2   5   6        1.45        3.75      0.43 o
   3   5   6       39.67       41.27      1.38 o
   4   5   6       18.65       20.63      1.07 o
   5   5   6      162.16      168.70      3.38 o
   6   5   6        7.94       10.13      0.94 o
   7   5   6        0.36       -0.21      0.65 o
  -9   6   6        2.09        5.09      1.33 o
  -8   6   6       47.42       53.09      2.49 o
  -7   6   6       46.10       49.76      2.09 o
  -6   6   6        0.96        0.17      0.63 o
  -5   6   6      143.98      130.58      3.19 o
  -4   6   6        0.04        0.39      0.51 o
  -3   6   6      312.85      280.64      3.38 o
  -2   6   6       11.47       11.02      0.67 o
  -1   6   6       70.25       71.36      1.27 o
   0   6   6       81.95       73.94      1.40 o
   1   6   6       59.16       48.44      1.16 o
   2   6   6       36.42       34.01      1.01 o
   3   6   6       44.84       42.59      1.46 o
   4   6   6        4.38        8.86      0.87 o
   5   6   6        0.21       -0.54      0.54 o
   6   6   6        0.74        0.53      0.70 o
   7   6   6       11.13       12.61      1.31 o
  -9   7   6        4.00        3.21      1.44 o
  -8   7   6        0.18        1.03      0.99 o
  -7   7   6        1.53        3.52      0.95 o
  -6   7   6       14.05       12.26      1.18 o
  -5   7   6        8.25        8.17      1.22 o
  -4   7   6       11.96       12.97      1.75 o
  -3   7   6      140.49      145.60      2.15 o
  -2   7   6       18.50       21.52      0.82 o
  -1   7   6        3.01        2.08      0.40 o
   0   7   6        0.52        0.02      0.26 o
   1   7   6       48.95       46.09      1.17 o
   2   7   6      180.45      165.88      2.40 o
   3   7   6       35.49       28.63      1.80 o
   4   7   6        5.46        9.45      0.92 o
   5   7   6        6.26        4.21      1.04 o
   6   7   6        4.38        7.01      0.97 o
  -8   8   6        5.82        9.12      1.52 o
  -7   8   6       48.36       47.23      2.23 o
  -6   8   6       26.94       25.38      1.59 o
  -5   8   6        0.37        0.59      0.77 o
  -4   8   6       42.93       44.01      1.87 o
  -3   8   6        0.12       -0.15      0.45 o
  -2   8   6      699.47      657.23      7.17 o
  -1   8   6        2.94        3.48      0.54 o
   0   8   6        8.12        7.39      0.72 o
   1   8   6        0.07       -0.40      0.40 o
   2   8   6        0.14        0.48      0.44 o
   3   8   6        0.56       -0.35      0.54 o
   4   8   6        0.11       -0.52      0.83 o
   5   8   6        0.00       -0.46      0.69 o
   6   8   6        9.98       10.99      1.38 o
  -8   9   6        5.17        4.25      1.36 o
  -7   9   6        0.47        0.71      1.00 o
  -6   9   6        9.76       12.16      1.34 o
  -5   9   6        0.14       -0.57      0.86 o
  -4   9   6       63.97       64.82      2.41 o
  -3   9   6        0.69       -0.44      0.45 o
  -2   9   6       87.78       86.06      1.95 o
  -1   9   6        0.37        0.42      0.57 o
   0   9   6       54.01       52.97      1.56 o
   1   9   6       76.39       75.72      1.91 o
   2   9   6        5.47        3.43      0.70 o
   3   9   6       20.84       18.30      1.23 o
   4   9   6        2.04        1.75      0.80 o
   5   9   6       11.25       14.72      2.42 o
  -7  10   6       29.79       30.28      2.41 o
  -6  10   6       43.11       44.67      2.50 o
  -5  10   6       12.82       16.46      2.21 o
  -4  10   6        2.63        1.27      0.91 o
  -3  10   6      196.58      204.26      3.35 o
  -2  10   6      226.81      222.69      3.56 o
  -1  10   6       10.31       13.35      1.07 o
   0  10   6        2.63        2.46      0.69 o
   1  10   6       15.31       18.21      0.92 o
   2  10   6       29.72       27.85      1.03 o
   3  10   6        2.20        1.29      0.78 o
   4  10   6        0.56        0.94      1.21 o
  -7  11   6       14.41       16.15      4.20 o
  -6  11   6        0.96        0.70      1.29 o
  -5  11   6        3.70        1.92      1.00 o
  -4  11   6       24.29       30.13      1.67 o
  -3  11   6        1.21        1.79      1.28 o
  -2  11   6        9.79        9.19      1.03 o
  -1  11   6       16.67       13.84      1.15 o
   0  11   6        8.03        7.05      0.99 o
   1  11   6       31.04       31.38      1.34 o
   2  11   6        0.00       -0.28      0.58 o
   3  11   6        1.89        1.97      0.85 o
  -6  12   6        0.12       -0.17      1.49 o
  -5  12   6        4.89        4.46      1.28 o
  -4  12   6        0.17        0.17      0.92 o
  -3  12   6        0.54        0.36      0.77 o
  -2  12   6       11.51       10.60      1.16 o
  -1  12   6        7.83        6.40      1.24 o
   0  12   6        0.92        0.47      1.48 o
   1  12   6        6.08        5.37      1.06 o
   2  12   6       33.91       31.88      1.74 o
  -4  13   6        5.99        9.91      1.95 o
  -3  13   6        1.08        1.21      1.76 o
  -2  13   6        0.72        0.95      1.10 o
  -1  13   6        3.77        6.31      1.13 o
   0  13   6        2.89        3.28      1.00 o
  -1 -13   7       17.60       17.25      3.87 o
   0 -13   7       18.86       20.06      2.30 o
   1 -13   7       13.37       16.35      1.63 o
   2 -13   7        0.01       -0.85      0.98 o
   3 -13   7        2.66        1.46      1.05 o
  -3 -12   7        1.96        1.43      0.97 o
  -2 -12   7        0.51        0.33      1.88 o
  -1 -12   7        0.83       -0.39      1.55 o
   0 -12   7       19.11       22.47      2.03 o
   1 -12   7        5.03        3.95      1.09 o
   2 -12   7        8.11        7.69      1.19 o
   3 -12   7       18.52       17.96      1.80 o
   4 -12   7       28.94       32.82      1.61 o
   5 -12   7        6.49        5.12      1.50 o
  -4 -11   7        4.63        7.90      2.32 o
  -3 -11   7       16.16       19.16      1.87 o
  -2 -11   7        1.93        0.82      1.03 o
  -1 -11   7        1.37        1.60      0.77 o
   0 -11   7       35.43       38.70      2.48 o
   1 -11   7        9.08        5.91      1.08 o
   2 -11   7       20.20       21.34      1.44 o
   3 -11   7        5.60        6.63      1.02 o
   4 -11   7        0.20       -0.43      0.58 o
   5 -11   7       46.59       42.57      2.54 o
   6 -11   7        8.57        9.48      1.66 o
  -5 -10   7       24.10       20.35      2.21 o
  -4 -10   7        7.41        8.32      2.38 o
  -3 -10   7        5.33        9.73      1.39 o
  -2 -10   7        9.47       10.66      1.45 o
  -1 -10   7       17.52       14.65      1.05 o
   0 -10   7        0.10       -0.35      0.56 o
   1 -10   7       27.02       24.47      1.44 o
   2 -10   7       27.68       34.12      1.61 o
   3 -10   7        1.52        1.34      0.67 o
   4 -10   7       13.20       15.35      0.96 o
   5 -10   7        1.90        0.39      0.99 o
   6 -10   7        3.56        3.20      1.59 o
   7 -10   7        9.12       10.04      1.62 o
  -6  -9   7       20.73       31.19      2.43 o
  -5  -9   7        3.13        5.64      1.44 o
  -4  -9   7       25.48       29.41      2.03 o
  -3  -9   7        0.53       -0.03      0.72 o
  -2  -9   7       58.83       64.83      2.86 o
  -1  -9   7        9.19        7.37      0.82 o
   0  -9   7       22.13       20.61      1.04 o
   1  -9   7       33.32       38.06      1.61 o
   2  -9   7       68.93       63.35      1.79 o
   3  -9   7       32.27       27.77      1.56 o
   4  -9   7       24.32       22.66      1.11 o
   5  -9   7       19.53       16.31      1.58 o
   6  -9   7        1.06       -1.18      1.21 o
   7  -9   7        1.80        0.77      2.27 o
  -6  -8   7        1.50        1.45      0.94 o
  -5  -8   7       31.67       34.32      2.11 o
  -4  -8   7       13.79       13.38      1.28 o
  -3  -8   7       10.59       12.80      1.28 o
  -2  -8   7      108.55      112.82      3.19 o
  -1  -8   7        0.73        0.44      0.70 o
   0  -8   7       82.70       82.36      2.30 o
   1  -8   7       20.39       20.52      0.95 o
   2  -8   7       36.71       37.30      2.47 o
   3  -8   7       38.54       33.02      1.23 o
   4  -8   7       10.64       11.61      0.79 o
   5  -8   7        2.77        1.94      1.17 o
   6  -8   7        4.49        5.02      1.71 o
   7  -8   7       10.70       11.88      1.98 o
   8  -8   7        1.06        0.84      1.51 o
  -7  -7   7        1.34        0.36      0.84 o
  -6  -7   7        9.09        8.01      1.23 o
  -5  -7   7       41.44       37.45      2.03 o
  -4  -7   7       19.80       20.27      1.38 o
  -3  -7   7       20.11       19.60      1.34 o
  -2  -7   7        0.14        0.12      0.51 o
  -1  -7   7       31.91       31.56      1.03 o
   0  -7   7       84.14       87.42      1.69 o
   1  -7   7      141.30      141.73      2.25 o
   2  -7   7      496.52      480.32      6.16 o
   3  -7   7       97.45       96.47      2.21 o
   4  -7   7       16.06       14.29      1.27 o
   5  -7   7      137.19      140.95      4.89 o
   6  -7   7        5.17        1.80      1.22 o
   7  -7   7        4.67        4.38      1.51 o
   8  -7   7        0.05        1.13      1.52 o
  -7  -6   7       11.83       10.99      1.49 o
  -6  -6   7       11.92       10.35      1.13 o
  -5  -6   7        1.30        1.07      1.00 o
  -4  -6   7       19.43       17.61      1.26 o
  -3  -6   7       45.84       41.32      2.90 o
  -2  -6   7       69.57       74.45      2.53 o
  -1  -6   7        3.29        4.47      0.53 o
   0  -6   7      377.31      382.25      4.53 o
   1  -6   7        0.00       -0.26      0.32 o
   2  -6   7      119.58      111.66      2.11 o
   3  -6   7       82.20       79.38      1.67 o
   4  -6   7       49.85       49.47      2.64 o
   5  -6   7       11.98       10.69      1.28 o
   6  -6   7       50.50       50.88      2.45 o
   7  -6   7       16.35       13.88      1.61 o
   8  -6   7       11.58       10.71      1.63 o
  -8  -5   7        5.97        6.60      4.53 o
  -7  -5   7        0.52        0.51      0.88 o
  -6  -5   7        1.25        1.41      0.73 o
  -5  -5   7       49.64       43.42      2.54 o
  -4  -5   7        5.99        9.38      0.93 o
  -3  -5   7      113.58      113.03      2.87 o
  -2  -5   7      102.89      108.09      2.26 o
  -1  -5   7      539.02      529.13      6.59 o
   0  -5   7       16.95       19.26      0.65 o
   1  -5   7        2.06        0.85      0.33 o
   2  -5   7        0.13       -0.34      0.38 o
   3  -5   7        5.99        7.66      0.55 o
   4  -5   7        0.00        0.40      0.48 o
   5  -5   7        0.11        0.13      0.74 o
   6  -5   7       10.76        6.47      1.52 o
   7  -5   7       15.55       12.49      1.91 o
   8  -5   7      117.99      117.56      5.53 o
  -8  -4   7        0.19       -0.82      0.94 o
  -7  -4   7       28.19       24.93      1.47 o
  -6  -4   7       34.51       34.25      1.66 o
  -5  -4   7       22.74       17.01      1.23 o
  -4  -4   7        0.32        0.04      0.56 o
  -3  -4   7       13.06       15.30      1.00 o
  -2  -4   7       52.71       52.50      2.31 o
  -1  -4   7       12.97       12.50      0.57 o
   0  -4   7       70.14       64.71      1.09 o
   1  -4   7       63.06       63.27      1.43 o
   2  -4   7      292.96      294.62      3.02 o
   3  -4   7      335.90      328.64      3.91 o
   4  -4   7       54.20       48.82      2.18 o
   5  -4   7        5.95        6.54      0.89 o
   6  -4   7        6.01        4.52      1.32 o
   7  -4   7       14.20        9.34      1.76 o
   8  -4   7       36.89       37.60      3.01 o
   9  -4   7       36.08       35.64      3.05 o
  -8  -3   7        0.48       -0.39      0.54 o
  -7  -3   7       18.53       17.34      2.54 o
  -6  -3   7        3.86        1.62      0.66 o
  -5  -3   7       14.35       16.61      2.54 o
  -4  -3   7        0.47       -0.22      0.49 o
  -3  -3   7       18.37       18.68      1.06 o
  -2  -3   7       29.76       30.88      1.18 o
  -1  -3   7      278.05      293.50      3.19 o
   0  -3   7      361.38      357.69      3.76 o
   1  -3   7       67.49       66.66      1.05 o
   2  -3   7       15.95       15.99      0.52 o
   3  -3   7      250.71      243.58      3.83 o
   4  -3   7        3.23        3.94      1.06 o
   5  -3   7       75.52       71.07      2.25 o
   6  -3   7       85.02       75.32      2.22 o
   7  -3   7      185.29      178.66      4.13 o
   8  -3   7       18.43       20.99      2.60 o
   9  -3   7        1.33        1.63      0.96 o
  -9  -2   7        1.21        0.62      1.52 o
  -8  -2   7        5.41        4.79      0.88 o
  -7  -2   7        3.52        3.71      0.64 o
  -6  -2   7        4.95        3.15      0.94 o
  -5  -2   7      311.66      294.87      6.36 o
  -4  -2   7        7.67        6.91      2.32 o
  -3  -2   7      196.99      178.48     12.98 o
  -2  -2   7      269.88      273.76      4.02 o
  -1  -2   7       10.83       14.31      0.80 o
   0  -2   7       10.57       17.06      0.49 o
   1  -2   7     1964.51     2103.84     18.97 o
   2  -2   7       15.20       20.55      0.73 o
   3  -2   7       57.12       50.21      0.81 o
   4  -2   7        2.61        2.73      0.56 o
   5  -2   7        0.96        0.32      0.60 o
   6  -2   7       93.77       91.47      2.99 o
   7  -2   7        2.23        1.63      0.74 o
   8  -2   7       63.54       68.05      2.78 o
   9  -2   7        1.02        0.70      1.40 o
  -9  -1   7       11.66       17.88      2.26 o
  -8  -1   7        3.33        2.88      2.76 o
  -7  -1   7        3.45        2.32      0.50 o
  -6  -1   7        1.77        1.17      0.88 o
  -5  -1   7       90.44       85.18      2.43 o
  -4  -1   7      522.76      494.40      9.44 o
  -3  -1   7      556.57      613.74      9.72 o
  -2  -1   7       72.79       67.76      1.49 o
  -1  -1   7      459.80      472.44      5.06 o
   0  -1   7       14.16       23.52      1.34 o
   1  -1   7      488.73      499.21      5.23 o
   2  -1   7      262.79      268.35      3.09 o
   3  -1   7       33.69       33.76      0.91 o
   4  -1   7       33.90       31.54      1.28 o
   5  -1   7       13.91       11.34      0.87 o
   6  -1   7       11.71        9.62      1.07 o
   7  -1   7       42.51       40.92      1.68 o
   8  -1   7        9.70        8.94      1.29 o
   9  -1   7        4.72        3.90      1.11 o
  -9   0   7        0.01       -1.00      2.54 o
  -8   0   7        9.43        8.96      3.10 o
  -7   0   7        6.28        1.55      1.99 o
  -6   0   7        4.20        2.93      2.27 o
  -5   0   7        1.72        0.35      1.49 o
  -4   0   7       63.63       48.67      1.69 o
  -3   0   7       11.57        7.44      0.50 o
  -2   0   7      191.84      187.29      3.17 o
  -1   0   7     1633.08     1668.26     15.12 o
   0   0   7     2039.35     2191.19     21.00 o
   1   0   7        2.34        1.31      0.30 o
   2   0   7       66.65       69.15      1.17 o
   3   0   7      130.35      136.31      2.28 o
   4   0   7        0.55        0.73      0.44 o
   5   0   7       94.03       90.03      3.39 o
   6   0   7      107.45      109.22      2.76 o
   7   0   7        0.73        1.15      0.77 o
   8   0   7        4.42        4.73      0.92 o
  -9   1   7        0.04       -2.32      2.32 o
  -8   1   7       20.53       23.11      4.09 o
  -7   1   7        7.44       19.13      3.65 o
  -6   1   7       90.37       91.44      2.52 o
  -5   1   7       14.33       14.82      1.33 o
  -4   1   7        0.95        0.77      0.81 o
  -3   1   7       11.88        6.81      0.50 o
  -2   1   7      159.18      171.44      1.78 o
  -1   1   7      636.24      697.01      6.62 o
   0   1   7       34.36       48.16      0.89 o
   1   1   7      967.45     1029.45      9.40 o
   2   1   7       27.52       21.58      0.80 o
   3   1   7        5.16        5.95      0.49 o
   4   1   7       19.30       20.94      0.96 o
   5   1   7      163.59      164.19      2.96 o
   6   1   7       17.82       20.62      1.24 o
   7   1   7       10.75       11.26      1.18 o
   8   1   7        3.44        2.24      1.02 o
  -9   2   7        2.04        2.10      2.88 o
  -8   2   7        0.67        1.99      0.64 o
  -7   2   7       30.65       32.81      1.45 o
  -6   2   7        9.42       14.01      1.03 o
  -5   2   7        2.02        2.07      0.62 o
  -4   2   7        4.53        4.96      0.66 o
  -3   2   7       15.60       17.39      0.82 o
  -2   2   7       90.22       75.90      1.30 o
  -1   2   7      539.54      579.68      6.53 o
   0   2   7       56.72       51.13      1.02 o
   1   2   7       71.11       64.24      1.05 o
   2   2   7      232.04      265.15      3.13 o
   3   2   7       73.26       81.24      1.57 o
   4   2   7       71.29       69.40      1.70 o
   5   2   7       77.87       74.83      2.14 o
   6   2   7      107.84      101.23      2.71 o
   7   2   7        2.56        1.88      0.72 o
   8   2   7        0.33       -0.12      0.64 o
  -9   3   7        0.96        1.91      0.75 o
  -8   3   7        0.00        0.72      0.63 o
  -7   3   7        0.06        0.60      0.63 o
  -6   3   7       25.24       24.88      1.82 o
  -5   3   7       42.87       42.72      1.55 o
  -4   3   7      138.12      139.30      2.59 o
  -3   3   7      317.70      313.94      4.10 o
  -2   3   7       10.90       12.14      0.53 o
  -1   3   7       46.86       56.30      1.02 o
   0   3   7       19.22       18.97      0.59 o
   1   3   7      210.80      230.87      2.57 o
   2   3   7        6.91        8.32      0.49 o
   3   3   7       10.38       12.06      0.67 o
   4   3   7       10.74       10.40      0.78 o
   5   3   7       75.36       73.47      1.92 o
   6   3   7       17.61       16.47      1.05 o
   7   3   7        1.86        2.13      0.83 o
   8   3   7        3.61        3.28      1.03 o
  -9   4   7        4.35        5.23      2.10 o
  -8   4   7        5.67       11.54      1.22 o
  -7   4   7       23.83       27.01      3.26 o
  -6   4   7       65.02       73.59      2.24 o
  -5   4   7      173.48      157.24      4.61 o
  -4   4   7        6.16        5.96      0.67 o
  -3   4   7       50.26       55.52      1.37 o
  -2   4   7       48.01       55.11      1.52 o
  -1   4   7      129.72      137.22      1.79 o
   0   4   7      445.46      426.84      8.58 o
   1   4   7        8.71       12.82      0.57 o
   2   4   7       61.67       61.91      1.24 o
   3   4   7        2.11        0.71      0.40 o
   4   4   7      277.39      250.31      4.19 o
   5   4   7      221.26      215.36      3.87 o
   6   4   7        0.05        0.13      0.56 o
   7   4   7        0.07       -0.23      0.77 o
   8   4   7        2.18        1.22      1.11 o
  -9   5   7        3.87        5.75      1.22 o
  -8   5   7        6.44        6.69      1.38 o
  -7   5   7       48.38       54.86      3.43 o
  -6   5   7       29.83       29.13      1.48 o
  -5   5   7        3.36        1.02      0.64 o
  -4   5   7        0.09       -0.38      0.45 o
  -3   5   7        1.14        0.43      0.41 o
  -2   5   7        5.00        4.83      0.45 o
  -1   5   7      310.55      294.68      3.24 o
   0   5   7       13.96       13.48      0.67 o
   1   5   7       98.28       80.04      1.50 o
   2   5   7      101.36       96.90      1.64 o
   3   5   7      102.96       95.54      2.19 o
   4   5   7       71.89       66.03      1.89 o
   5   5   7        9.27       10.62      0.95 o
   6   5   7       32.25       29.47      1.42 o
   7   5   7        9.01        9.59      1.20 o
  -9   6   7        0.09        1.55      1.11 o
  -8   6   7       10.82        9.98      1.39 o
  -7   6   7       58.79       63.64      2.82 o
  -6   6   7       30.71       25.50      1.48 o
  -5   6   7       52.29       46.83      1.88 o
  -4   6   7       97.84       88.86      2.15 o
  -3   6   7      378.16      364.64      4.25 o
  -2   6   7        2.70        3.51      0.48 o
  -1   6   7       23.64       22.96      0.76 o
   0   6   7       74.96       73.10      1.32 o
   1   6   7       29.48       23.00      0.86 o
   2   6   7        4.19        4.87      0.54 o
   3   6   7        0.83        0.33      0.55 o
   4   6   7        9.66       10.57      0.93 o
   5   6   7       28.53       28.90      1.43 o
   6   6   7       11.62       13.73      1.16 o
   7   6   7        0.77        2.94      1.04 o
  -8   7   7        0.02        1.84      1.09 o
  -7   7   7       22.81       22.38      1.59 o
  -6   7   7       14.38       15.73      1.86 o
  -5   7   7       31.55       28.36      1.57 o
  -4   7   7        2.84        0.87      0.71 o
  -3   7   7      113.47      111.33      1.85 o
  -2   7   7      523.74      498.99      6.18 o
  -1   7   7       17.97       17.05      1.29 o
   0   7   7       73.78       69.64      1.51 o
   1   7   7      183.09      174.78      2.57 o
   2   7   7        4.97        3.59      0.52 o
   3   7   7        2.76        1.99      0.64 o
   4   7   7       18.80       19.82      1.19 o
   5   7   7       12.46       12.91      1.37 o
   6   7   7        2.07        0.28      0.80 o
  -8   8   7       52.68       57.29      3.43 o
  -7   8   7       12.52       13.21      1.38 o
  -6   8   7       33.93       36.35      1.93 o
  -5   8   7        3.37        3.16      0.91 o
  -4   8   7       46.07       41.04      1.85 o
  -3   8   7      121.43      117.65      2.21 o
  -2   8   7      243.29      233.35      4.89 o
  -1   8   7      450.61      435.13      5.39 o
   0   8   7      129.52      124.72      2.46 o
   1   8   7        1.83        2.27      0.52 o
   2   8   7       21.96       23.04      0.93 o
   3   8   7        1.27        1.99      0.71 o
   4   8   7       14.35       11.67      1.10 o
   5   8   7        7.64        6.07      1.02 o
   6   8   7        0.05        1.03      1.99 o
  -8   9   7        6.95        5.86      1.77 o
  -7   9   7        6.23        7.46      2.05 o
  -6   9   7        0.35       -0.16      0.83 o
  -5   9   7        3.62        3.85      1.04 o
  -4   9   7       80.45       77.32      2.69 o
  -3   9   7        0.44        0.70      0.55 o
  -2   9   7      229.20      222.76      3.52 o
  -1   9   7       39.37       31.30      1.25 o
   0   9   7       66.96       58.45      1.91 o
   1   9   7        0.90        0.80      0.74 o
   2   9   7        4.17        4.62      0.62 o
   3   9   7        0.01       -0.58      0.58 o
   4   9   7        6.59        6.59      1.03 o
   5   9   7        0.00       -0.80      0.80 o
  -7  10   7        8.54       12.49      1.82 o
  -6  10   7        0.52        1.27      1.04 o
  -5  10   7        3.78        3.95      1.54 o
  -4  10   7       42.08       45.15      2.16 o
  -3  10   7        6.44        8.53      0.82 o
  -2  10   7       23.63       22.78      1.56 o
  -1  10   7       14.24       17.07      1.66 o
   0  10   7       57.07       52.77      1.82 o
   1  10   7        0.01       -0.57      0.57 o
   2  10   7        3.97        5.69      0.66 o
   3  10   7        9.26       10.65      1.15 o
   4  10   7        0.20       -0.41      0.96 o
  -6  11   7        1.47        2.08      1.16 o
  -5  11   7        9.31       11.26      1.47 o
  -4  11   7       14.51       14.09      2.02 o
  -3  11   7        0.54        0.20      0.70 o
  -2  11   7        0.09        0.15      0.85 o
  -1  11   7       11.40       12.16      1.18 o
   0  11   7        5.75        4.80      0.95 o
   1  11   7       17.62       17.47      1.24 o
   2  11   7        6.34        8.17      1.11 o
   3  11   7        3.09        3.04      1.56 o
  -5  12   7        0.00       -0.98      1.38 o
  -4  12   7        9.11       10.07      2.44 o
  -3  12   7       87.54      100.66      2.72 o
  -2  12   7        6.47        4.90      1.39 o
  -1  12   7        0.12        0.52      0.84 o
   0  12   7       11.24       13.49      1.26 o
   1  12   7       13.62       13.49      1.42 o
   2  12   7        0.24        0.16      0.86 o
  -3  13   7        3.74        3.74      2.03 o
  -2  13   7        5.72        6.93      1.14 o
  -1  13   7        0.61       -0.46      1.08 o
   0  13   7        6.74        5.42      1.77 o
   0 -13   8        0.03        0.50      1.12 o
   1 -13   8        2.18        1.67      2.38 o
   2 -13   8       17.64       22.40      1.84 o
  -2 -12   8        3.45        2.28      1.22 o
  -1 -12   8        3.41        4.33      1.66 o
   0 -12   8       12.27       13.45      1.81 o
   1 -12   8       14.02       13.81      1.49 o
   2 -12   8        9.62        9.96      1.31 o
   3 -12   8        1.82        1.81      0.97 o
   4 -12   8        5.69        7.00      1.46 o
  -3 -11   8        2.98        3.82      1.38 o
  -2 -11   8        0.23       -0.03      1.11 o
  -1 -11   8       76.02       82.85      2.26 o
   0 -11   8        0.40        0.58      1.77 o
   1 -11   8        5.82        5.64      1.72 o
   2 -11   8        2.21        3.62      0.98 o
   3 -11   8        6.28        4.57      1.02 o
   4 -11   8       12.07       11.97      1.24 o
   5 -11   8        4.05        3.33      1.72 o
   6 -11   8       44.02       35.83      4.87 o
  -4 -10   8        1.02       -0.55      2.32 o
  -3 -10   8        0.01       -0.28      0.91 o
  -2 -10   8        3.00        3.12      1.71 o
  -1 -10   8        5.71        6.30      0.91 o
   0 -10   8        9.20        6.38      1.13 o
   1 -10   8        2.34        1.37      0.85 o
   2 -10   8       11.99        8.07      1.04 o
   3 -10   8        0.08        0.28      0.78 o
   4 -10   8        2.84        2.60      0.67 o
   5 -10   8        0.34       -0.74      0.92 o
   6 -10   8        0.03       -0.98      0.98 o
  -5  -9   8        3.98        3.54      1.33 o
  -4  -9   8        3.31        3.00      1.27 o
  -3  -9   8        7.89        9.69      1.36 o
  -2  -9   8       80.37       90.95      3.40 o
  -1  -9   8        9.40        9.31      0.91 o
   0  -9   8       22.81       25.41      1.78 o
   1  -9   8        4.00        2.38      0.83 o
   2  -9   8        1.17        1.06      0.78 o
   3  -9   8       18.42       18.65      1.33 o
   4  -9   8       23.27       27.12      1.96 o
   5  -9   8        2.30        2.99      1.41 o
   6  -9   8        2.57        1.56      1.43 o
   7  -9   8        3.31        2.59      1.68 o
  -6  -8   8        0.18        2.07      1.60 o
  -5  -8   8        6.06        7.27      1.23 o
  -4  -8   8       28.83       35.24      1.94 o
  -3  -8   8       27.59       27.41      1.68 o
  -2  -8   8      110.18      113.52      3.26 o
  -1  -8   8       22.55       27.50      1.29 o
   0  -8   8       38.28       37.01      1.40 o
   1  -8   8       35.99       28.01      1.33 o
   2  -8   8      104.59      105.81      2.56 o
   3  -8   8        0.70        0.03      0.52 o
   4  -8   8        0.01       -0.27      0.52 o
   5  -8   8        0.68        0.33      1.13 o
   6  -8   8        0.00       -1.05      1.05 o
   7  -8   8        0.16        1.05      1.32 o
  -7  -7   8        0.04        0.44      1.00 o
  -6  -7   8        0.14       -0.72      1.11 o
  -5  -7   8        2.72        3.32      0.93 o
  -4  -7   8        2.37        3.06      0.85 o
  -3  -7   8       22.39       19.89      2.29 o
  -2  -7   8        4.77        3.16      0.70 o
  -1  -7   8        0.05       -0.12      0.61 o
   0  -7   8       13.86       11.29      0.73 o
   1  -7   8       44.50       41.02      1.42 o
   2  -7   8       23.40       21.96      0.94 o
   3  -7   8      254.43      236.99      4.06 o
   4  -7   8       70.62       74.49      1.90 o
   5  -7   8        8.71        8.31      3.26 o
   6  -7   8        0.02       -0.19      1.06 o
   7  -7   8        9.29        9.18      2.05 o
   8  -7   8       12.76       13.73      2.27 o
  -7  -6   8        0.07       -0.56      0.74 o
  -6  -6   8        1.05        2.93      1.77 o
  -5  -6   8        0.04       -0.28      0.72 o
  -4  -6   8       48.28       35.76      1.74 o
  -3  -6   8        2.74        0.85      1.09 o
  -2  -6   8        0.04       -0.50      0.50 o
  -1  -6   8       98.68       93.71      1.88 o
   0  -6   8       16.88       16.52      0.91 o
   1  -6   8       10.51       12.36      0.74 o
   2  -6   8       78.11       79.52      1.81 o
   3  -6   8       18.20       17.92      0.87 o
   4  -6   8        9.90        8.53      0.94 o
   5  -6   8       18.19       16.51      1.49 o
   6  -6   8       23.91       19.50      1.70 o
   7  -6   8        0.46       -0.94      0.94 o
   8  -6   8       27.62       31.77      2.32 o
  -7  -5   8       23.36       27.29      7.41 o
  -6  -5   8        1.62        0.97      0.73 o
  -5  -5   8        1.71        1.29      0.74 o
  -4  -5   8       26.69       30.62      4.38 o
  -3  -5   8       84.27       80.84      2.71 o
  -2  -5   8       26.92       25.58      1.23 o
  -1  -5   8       64.43       57.31      1.40 o
   0  -5   8       68.94       60.77      1.15 o
   1  -5   8       16.00       22.25      0.75 o
   2  -5   8        1.95        1.87      0.51 o
   3  -5   8       84.22       89.97      1.67 o
   4  -5   8      265.59      253.34      3.89 o
   5  -5   8        0.17        0.08      0.80 o
   6  -5   8        0.20       -0.43      1.55 o
   7  -5   8        9.97       11.21      2.60 o
   8  -5   8        3.88        1.99      1.56 o
  -8  -4   8        4.95        5.67      1.27 o
  -7  -4   8        0.00       -0.64      0.64 o
  -6  -4   8       20.66       19.89      1.36 o
  -5  -4   8        0.13       -0.41      0.63 o
  -4  -4   8        2.72        2.34      0.67 o
  -3  -4   8       84.56       79.06      2.28 o
  -2  -4   8       99.86      100.16      2.16 o
  -1  -4   8       23.21       20.01      0.79 o
   0  -4   8       84.01       86.65      1.58 o
   1  -4   8        5.73        4.76      0.52 o
   2  -4   8      209.83      214.82      2.64 o
   3  -4   8      152.50      155.17      2.28 o
   4  -4   8        8.91        6.87      0.81 o
   5  -4   8       88.48       82.90      2.57 o
   6  -4   8       89.71       94.39      5.58 o
   7  -4   8        3.58        5.15      1.64 o
   8  -4   8       50.36       45.12      3.21 o
  -8  -3   8        9.98       14.45      1.71 o
  -7  -3   8        4.08        4.25      2.60 o
  -6  -3   8       10.44        8.98      0.94 o
  -5  -3   8       14.64       11.27      1.60 o
  -4  -3   8        4.44        4.02      1.01 o
  -3  -3   8        2.30        0.46      0.48 o
  -2  -3   8        6.18        7.14      0.65 o
  -1  -3   8       88.57       85.13      1.50 o
   0  -3   8        4.60        3.35      0.37 o
   1  -3   8      397.55      415.70      4.06 o
   2  -3   8      379.78      374.72      4.68 o
   3  -3   8        1.20        1.36      0.46 o
   4  -3   8       26.80       25.82      1.67 o
   5  -3   8       11.24       10.51      1.36 o
   6  -3   8       13.88       12.68      1.14 o
   7  -3   8       69.14       66.37      2.39 o
   8  -3   8       55.12       55.16      2.35 o
  -8  -2   8        0.00       -0.41      0.54 o
  -7  -2   8        0.01        0.13      0.53 o
  -6  -2   8        1.16       -0.28      0.53 o
  -5  -2   8        1.19        1.19      0.63 o
  -4  -2   8      181.87      185.89      3.81 o
  -3  -2   8       41.57       41.21      2.64 o
  -2  -2   8      251.72      248.66      8.89 o
  -1  -2   8      175.69      163.57      2.24 o
   0  -2   8       16.68       14.33      0.53 o
   1  -2   8        0.63        1.55      0.31 o
   2  -2   8     1000.33     1043.14     11.52 o
   3  -2   8       32.52       30.07      1.05 o
   4  -2   8       36.50       34.59      1.42 o
   5  -2   8       26.63       29.17      1.86 o
   6  -2   8       48.72       53.74      1.95 o
   7  -2   8       13.74       12.04      4.48 o
   8  -2   8        0.16        0.07      0.90 o
  -9  -1   8        5.07        5.51      0.94 o
  -8  -1   8        6.14        5.70      1.44 o
  -7  -1   8       44.77       39.09      1.66 o
  -6  -1   8        9.74       11.79      1.66 o
  -5  -1   8      114.03      109.23      3.76 o
  -4  -1   8       30.88       28.59      2.99 o
  -3  -1   8      796.57      798.64     11.92 o
  -2  -1   8      999.19      991.56     11.19 o
  -1  -1   8       61.30       63.42      1.19 o
   0  -1   8      102.76      119.67      1.62 o
   1  -1   8       74.21       82.06      1.35 o
   2  -1   8      829.54      835.44      8.49 o
   3  -1   8       20.27       23.54      0.82 o
   4  -1   8       29.37       29.75      1.34 o
   5  -1   8       16.35       15.95      1.74 o
   6  -1   8       25.55       23.66      1.80 o
   7  -1   8        0.00        0.15      0.69 o
   8  -1   8        3.88        6.08      1.25 o
  -9   0   8        0.33       -2.10      2.54 o
  -8   0   8        3.25        3.30      0.64 o
  -7   0   8        1.18        1.54      0.64 o
  -6   0   8       49.90       47.75      2.49 o
  -5   0   8        6.05        6.52      1.27 o
  -4   0   8      536.31      516.65     15.21 o
  -3   0   8      398.45      395.83      6.39 o
  -2   0   8       61.39       51.67      1.25 o
  -1   0   8        3.45        1.86      0.41 o
   0   0   8       31.53       34.26      1.28 o
   1   0   8      101.31       87.33      1.51 o
   2   0   8      101.31      106.90      1.66 o
   3   0   8      178.34      172.12      2.20 o
   4   0   8      229.39      222.28      3.60 o
   5   0   8        0.44        0.52      0.54 o
   6   0   8        0.41       -0.03      0.58 o
   7   0   8        4.95        6.46      0.97 o
   8   0   8        9.69       10.60      1.18 o
  -9   1   8        0.20        1.01      0.74 o
  -8   1   8        3.31        3.21      1.49 o
  -7   1   8        6.34        6.94      0.85 o
  -6   1   8       34.11       33.66      1.54 o
  -5   1   8       91.71       84.69      2.56 o
  -4   1   8       19.56       19.11      1.66 o
  -3   1   8       70.90       66.48      1.61 o
  -2   1   8       21.52       17.87      0.52 o
  -1   1   8       91.73      106.10      1.48 o
   0   1   8      251.65      251.58      2.76 o
   1   1   8      152.92      176.08      2.10 o
   2   1   8        9.70       10.56      1.10 o
   3   1   8        0.78        1.19      0.41 o
   4   1   8        7.48        6.96      0.67 o
   5   1   8      155.14      147.31      3.34 o
   6   1   8        5.37        6.00      0.93 o
   7   1   8        3.38        2.84      0.82 o
   8   1   8        0.42        0.37      0.85 o
  -9   2   8        3.77        4.77      2.71 o
  -8   2   8       11.60       12.46      1.15 o
  -7   2   8       33.81       33.93      1.65 o
  -6   2   8        0.88       -0.03      1.16 o
  -5   2   8        0.34        0.60      1.22 o
  -4   2   8       29.95       26.50      1.26 o
  -3   2   8        3.51        1.66      0.45 o
  -2   2   8      314.63      361.83      3.71 o
  -1   2   8      267.11      229.88      2.82 o
   0   2   8        3.21        2.61      0.38 o
   1   2   8      411.82      393.35      4.94 o
   2   2   8      134.91      150.19      2.08 o
   3   2   8      165.98      153.17      2.44 o
   4   2   8      195.44      181.98      4.45 o
   5   2   8        4.24        5.71      0.72 o
   6   2   8       58.52       57.30      2.11 o
   7   2   8       19.09       19.21      1.40 o
   8   2   8        4.97        4.26      1.03 o
  -9   3   8       29.11       35.79      1.96 o
  -8   3   8        3.97        5.03      0.94 o
  -7   3   8        0.64        0.69      0.72 o
  -6   3   8       94.08       95.67      4.42 o
  -5   3   8      423.75      428.39      8.70 o
  -4   3   8       54.70       53.33      1.56 o
  -3   3   8       26.66       28.41      1.00 o
  -2   3   8        1.07        1.78      0.40 o
  -1   3   8      227.41      228.99      2.95 o
   0   3   8       31.22       31.61      0.85 o
   1   3   8        0.08       -0.08      0.29 o
   2   3   8     1495.85     1441.51     14.24 o
   3   3   8      227.70      208.96      3.11 o
   4   3   8        9.25       10.12      0.82 o
   5   3   8        7.28        6.54      1.04 o
   6   3   8        0.92        1.46      1.18 o
   7   3   8       19.26       18.22      1.41 o
   8   3   8        5.02        2.27      1.18 o
  -9   4   8        0.03        0.08      1.77 o
  -8   4   8        4.73        4.07      1.03 o
  -7   4   8       19.56       18.01      1.42 o
  -6   4   8       15.21       16.28      1.39 o
  -5   4   8       24.51       26.18      2.27 o
  -4   4   8       33.04       33.53      1.28 o
  -3   4   8       43.05       41.95      1.26 o
  -2   4   8        0.52        0.73      0.36 o
  -1   4   8       72.02       76.62      1.70 o
   0   4   8       24.02       23.09      0.72 o
   1   4   8     1006.28      989.50     10.08 o
   2   4   8      235.33      230.83      2.97 o
   3   4   8       42.39       32.45      1.11 o
   4   4   8       16.63       13.76      0.94 o
   5   4   8        1.81        4.23      1.02 o
   6   4   8        0.02        0.50      0.64 o
   7   4   8        0.29        0.81      1.71 o
  -9   5   8        8.01        9.01      1.77 o
  -8   5   8       60.34       63.72      3.26 o
  -7   5   8       16.78       17.11      1.50 o
  -6   5   8       36.99       31.12      2.65 o
  -5   5   8       51.99       59.94      1.81 o
  -4   5   8       30.87       31.85      1.51 o
  -3   5   8        1.88        1.43      0.51 o
  -2   5   8      349.98      335.58      3.99 o
  -1   5   8      351.22      338.11      4.02 o
   0   5   8        3.70        3.16      0.41 o
   1   5   8      108.66      110.82      1.85 o
   2   5   8       35.04       34.42      1.01 o
   3   5   8       53.85       54.52      1.84 o
   4   5   8        0.31        0.08      0.58 o
   5   5   8       52.32       55.74      3.22 o
   6   5   8       10.64        9.27      1.04 o
   7   5   8        1.69        1.44      1.09 o
  -8   6   8        6.94        2.95      1.12 o
  -7   6   8        5.85        4.24      1.66 o
  -6   6   8        0.34       -0.12      1.05 o
  -5   6   8       12.89       12.43      1.16 o
  -4   6   8        5.32        4.40      0.70 o
  -3   6   8        4.69        5.09      0.71 o
  -2   6   8      242.28      243.40      3.18 o
  -1   6   8        9.26        8.91      0.62 o
   0   6   8        5.09        5.41      0.53 o
   1   6   8        0.46       -0.29      0.42 o
   2   6   8        1.03        0.30      0.42 o
   3   6   8       17.23       18.32      2.01 o
   4   6   8        3.52        1.51      0.66 o
   5   6   8        6.34        8.20      0.98 o
   6   6   8        3.62        2.74      0.85 o
  -8   7   8        3.25        3.98      1.29 o
  -7   7   8        1.41        2.01      1.07 o
  -6   7   8        0.00       -0.95      0.95 o
  -5   7   8        0.76       -0.93      1.18 o
  -4   7   8        1.23        0.41      0.93 o
  -3   7   8       72.19       71.39      1.62 o
  -2   7   8        1.54        1.80      0.52 o
  -1   7   8      232.15      222.57      3.43 o
   0   7   8      724.95      725.58      8.66 o
   1   7   8       26.53       27.01      0.98 o
   2   7   8        4.42        5.41      0.61 o
   3   7   8       11.24        9.98      1.33 o
   4   7   8       35.13       41.38      1.70 o
   5   7   8        8.28        7.59      1.01 o
   6   7   8       25.54       36.44      2.08 o
  -8   8   8       18.67       17.67      1.92 o
  -7   8   8       33.50       35.86      2.33 o
  -6   8   8        6.80        4.03      1.11 o
  -5   8   8       26.55       24.17      1.61 o
  -4   8   8        1.37        0.25      1.15 o
  -3   8   8      107.40      108.71      2.13 o
  -2   8   8      278.77      277.79      3.67 o
  -1   8   8      133.03      133.56      2.53 o
   0   8   8        1.08        0.26      0.54 o
   1   8   8        1.42        1.67      0.53 o
   2   8   8       34.12       30.62      1.08 o
   3   8   8        5.91        5.21      0.91 o
   4   8   8       17.70       15.31      1.23 o
   5   8   8       12.68       16.81      1.57 o
  -7   9   8       15.56       16.76      2.23 o
  -6   9   8       91.24       97.02      3.24 o
  -5   9   8       10.76        9.90      1.37 o
  -4   9   8       85.56       83.44      2.85 o
  -3   9   8       51.48       51.47      1.49 o
  -2   9   8       10.45        9.28      0.82 o
  -1   9   8       14.60       13.41      0.94 o
   0   9   8        0.15        0.64      0.64 o
   1   9   8       12.25       11.77      0.87 o
   2   9   8        5.24        4.09      0.63 o
   3   9   8        7.06        8.34      1.03 o
   4   9   8        1.07        1.83      0.83 o
  -7  10   8        0.28        0.96      1.42 o
  -6  10   8        0.18        1.89      1.30 o
  -5  10   8        7.43        3.73      1.17 o
  -4  10   8       49.83       52.46      2.59 o
  -3  10   8       34.85       28.67      1.22 o
  -2  10   8       18.49       19.57      1.24 o
  -1  10   8       16.58       18.67      1.27 o
   0  10   8        3.54        3.11      0.73 o
   1  10   8        2.81        6.15      0.82 o
   2  10   8       10.97       13.24      0.84 o
   3  10   8        3.62        4.73      0.99 o
   4  10   8        2.54        5.11      1.39 o
  -6  11   8       13.24       11.56      1.60 o
  -5  11   8        1.80       -0.28      1.00 o
  -4  11   8        0.32       -1.92      1.92 o
  -3  11   8        9.72       13.45      2.08 o
  -2  11   8       18.58       16.13      1.55 o
  -1  11   8       43.19       34.35      1.66 o
   0  11   8        7.04        6.52      1.23 o
   1  11   8        1.90        2.07      0.78 o
   2  11   8        0.11       -0.87      0.95 o
   3  11   8        1.17        0.55      1.33 o
  -4  12   8        0.67       -0.89      1.41 o
  -3  12   8        0.77        1.23      1.01 o
  -2  12   8       11.02       12.56      1.36 o
  -1  12   8        0.62       -0.17      0.85 o
   0  12   8        1.06        2.10      0.93 o
   1  12   8       16.36       15.89      1.34 o
  -1 -12   9       19.38       24.15      2.44 o
   0 -12   9        3.51        3.03      1.23 o
   1 -12   9        0.36       -0.71      1.42 o
   2 -12   9        1.38        0.82      1.05 o
   3 -12   9        4.94        3.32      1.25 o
   4 -12   9        0.07       -0.06      0.82 o
  -3 -11   9        0.53        1.05      1.13 o
  -2 -11   9       12.16       12.56      1.78 o
  -1 -11   9        3.24        5.27      1.53 o
   0 -11   9       77.78       90.09      3.88 o
   1 -11   9       13.94       15.78      1.47 o
   2 -11   9        0.67        0.17      1.32 o
   3 -11   9        0.15       -0.80      0.80 o
   4 -11   9        0.01       -0.85      0.85 o
   5 -11   9       11.17       14.73      1.89 o
  -4 -10   9        9.18        9.03      2.60 o
  -3 -10   9       10.29       13.13      2.76 o
  -2 -10   9        0.17        0.80      1.00 o
  -1 -10   9       62.23       65.79      1.97 o
   0 -10   9        3.22        4.39      1.08 o
   1 -10   9       17.51       16.45      1.46 o
   2 -10   9        0.05       -0.04      0.81 o
   3 -10   9        1.68        0.98      1.09 o
   4 -10   9        3.59        3.37      0.75 o
   5 -10   9        0.85        2.08      1.15 o
   6 -10   9        3.86        2.80      2.31 o
  -5  -9   9        0.31        1.42      1.13 o
  -4  -9   9        0.70        2.01      0.94 o
  -3  -9   9        9.81       11.03      2.53 o
  -2  -9   9        3.42        4.80      1.07 o
  -1  -9   9       49.25       53.18      1.73 o
   0  -9   9        0.86        1.35      0.77 o
   1  -9   9        4.50        4.42      1.46 o
   2  -9   9        0.06       -0.48      0.68 o
   3  -9   9       19.33       18.13      1.08 o
   4  -9   9        8.53        6.22      0.81 o
   5  -9   9       24.82       28.25      3.26 o
   6  -9   9        0.13       -1.26      1.29 o
  -6  -8   9        5.16        5.79      1.25 o
  -5  -8   9        0.57        0.47      1.16 o
  -4  -8   9       12.56       14.54      1.38 o
  -3  -8   9        0.34       -0.55      0.75 o
  -2  -8   9       39.96       39.18      2.09 o
  -1  -8   9       33.52       28.87      1.19 o
   0  -8   9        7.35        7.35      0.74 o
   1  -8   9       24.44       19.16      1.36 o
   2  -8   9       49.42       48.59      1.92 o
   3  -8   9       12.76       14.31      1.01 o
   4  -8   9        0.46       -0.30      0.52 o
   5  -8   9        5.86        4.36      2.88 o
   6  -8   9        4.67        2.67      3.21 o
   7  -8   9        0.16       -0.66      1.35 o
  -6  -7   9        0.02        0.36      0.84 o
  -5  -7   9        0.02       -0.64      0.64 o
  -4  -7   9        3.61        2.18      0.82 o
  -3  -7   9        4.41        4.45      1.21 o
  -2  -7   9       11.02       10.32      1.48 o
  -1  -7   9       12.07       14.35      0.85 o
   0  -7   9       48.29       40.47      1.30 o
   1  -7   9       10.31        4.52      0.89 o
   2  -7   9       89.43       94.27      2.84 o
   3  -7   9       35.12       29.01      1.39 o
   4  -7   9       27.48       32.04      1.18 o
   5  -7   9       61.28       61.16      4.42 o
   6  -7   9        0.76       -1.09      1.13 o
   7  -7   9        3.85        4.09      1.32 o
  -7  -6   9        1.58        0.06      0.85 o
  -6  -6   9        4.19        4.84      3.26 o
  -5  -6   9       11.53       16.93      1.45 o
  -4  -6   9       68.96       67.31      2.60 o
  -3  -6   9        5.83        6.38      0.93 o
  -2  -6   9       59.37       57.43      1.78 o
  -1  -6   9       50.04       58.50      1.50 o
   0  -6   9       86.24       75.94      1.73 o
   1  -6   9       60.25       60.00      1.30 o
   2  -6   9       21.83       19.53      0.98 o
   3  -6   9      118.77      117.21      2.26 o
   4  -6   9        2.61        2.87      0.77 o
   5  -6   9        1.16        0.78      0.96 o
   6  -6   9        1.24        1.40      1.02 o
   7  -6   9       12.40       13.82      2.06 o
   8  -6   9        0.63        0.51      1.19 o
  -7  -5   9        0.18       -1.49      1.49 o
  -6  -5   9        4.73        3.10      0.94 o
  -5  -5   9       24.94       24.25      2.76 o
  -4  -5   9       89.30       80.82      2.86 o
  -3  -5   9       79.05       79.42      2.45 o
  -2  -5   9       28.57       25.15      1.17 o
  -1  -5   9        5.49        4.12      0.57 o
   0  -5   9       56.30       62.35      1.42 o
   1  -5   9       59.42       60.89      1.29 o
   2  -5   9       12.94       13.23      0.81 o
   3  -5   9        0.49       -0.14      0.71 o
   4  -5   9       48.41       43.90      1.47 o
   5  -5   9        6.89        4.74      1.08 o
   6  -5   9       17.04       17.68      1.59 o
   7  -5   9       12.21       12.34      2.03 o
   8  -5   9       16.70       17.47      4.59 o
  -8  -4   9        2.20        3.37      0.94 o
  -7  -4   9        4.50        3.90      1.49 o
  -6  -4   9        1.63        6.08      2.76 o
  -5  -4   9       13.34        9.91      1.12 o
  -4  -4   9        2.68        1.09      0.63 o
  -3  -4   9       15.86       16.18      1.15 o
  -2  -4   9      251.53      259.12      4.22 o
  -1  -4   9       41.87       36.49      1.08 o
   0  -4   9       14.85       13.88      0.64 o
   1  -4   9       23.84       21.47      1.27 o
   2  -4   9       57.71       51.93      1.27 o
   3  -4   9      683.61      656.56      8.03 o
   4  -4   9      101.06      104.02      3.52 o
   5  -4   9       37.90       39.17      2.81 o
   6  -4   9       38.65       36.54      2.62 o
   7  -4   9        5.53        2.34      1.43 o
   8  -4   9        1.85        3.41      1.68 o
  -8  -3   9        0.65        1.34      2.27 o
  -7  -3   9        8.73        8.13      2.71 o
  -6  -3   9       15.60       13.79      1.25 o
  -5  -3   9        0.01       -0.27      1.44 o
  -4  -3   9        7.10       10.24      2.05 o
  -3  -3   9       82.50       67.52      4.76 o
  -2  -3   9       83.38       75.86      1.73 o
  -1  -3   9       56.73       54.64      1.23 o
   0  -3   9       21.48       23.41      0.74 o
   1  -3   9       62.61       66.83      1.24 o
   2  -3   9      270.04      291.33      3.37 o
   3  -3   9      143.07      135.01      2.67 o
   4  -3   9       46.68       46.67      2.71 o
   5  -3   9      144.16      143.59      5.03 o
   6  -3   9       88.13       96.07      4.21 o
   7  -3   9        3.10        3.32      0.98 o
   8  -3   9        5.77        5.70      1.16 o
  -8  -2   9        0.11       -0.42      0.64 o
  -7  -2   9        1.33       -0.08      0.88 o
  -6  -2   9        0.88       -0.16      1.11 o
  -5  -2   9        0.35        0.61      0.63 o
  -4  -2   9        0.38       -0.04      0.74 o
  -3  -2   9        0.28        0.37      0.64 o
  -2  -2   9       25.40       24.28      0.79 o
  -1  -2   9      263.94      264.03      3.29 o
   0  -2   9        2.48        1.59      0.31 o
   1  -2   9     1271.68     1318.64     12.26 o
   2  -2   9      160.91      149.80      2.67 o
   3  -2   9       11.60       13.05      1.05 o
   4  -2   9       23.32       23.37      1.26 o
   5  -2   9       95.72       97.12      2.66 o
   6  -2   9       13.85       14.27      1.16 o
   7  -2   9        7.68        8.49      1.35 o
   8  -2   9       19.40       19.40      1.89 o
  -8  -1   9        0.04        0.34      0.64 o
  -7  -1   9        2.57        2.48      0.74 o
  -6  -1   9       27.34       29.96      1.64 o
  -5  -1   9       61.54       58.23      2.12 o
  -4  -1   9      265.34      258.81      5.83 o
  -3  -1   9       58.41       48.10      2.35 o
  -2  -1   9       51.48       55.31      1.40 o
  -1  -1   9       12.37        8.42      0.52 o
   0  -1   9       77.05       84.86      1.35 o
   1  -1   9       28.58       37.32      0.91 o
   2  -1   9        9.40        6.02      0.51 o
   3  -1   9      144.00      145.57      2.04 o
   4  -1   9      154.20      147.33      3.31 o
   5  -1   9        7.01        6.24      0.97 o
   6  -1   9       27.01       27.71      1.48 o
   7  -1   9        4.08        3.01      1.05 o
   8  -1   9        3.87        4.68      1.26 o
  -8   0   9        8.32       13.31      1.82 o
  -7   0   9        4.37        3.49      1.11 o
  -6   0   9       45.09       60.22      3.32 o
  -5   0   9        4.22        2.55      0.73 o
  -4   0   9       90.76       84.64      2.73 o
  -3   0   9        4.40        3.04      0.70 o
  -2   0   9       32.53       32.24      0.85 o
  -1   0   9       84.22       82.39      1.39 o
   0   0   9        0.04       -0.12      0.26 o
   1   0   9       24.35       24.24      0.71 o
   2   0   9      179.45      189.84      2.51 o
   3   0   9        1.42        1.55      0.38 o
   4   0   9        0.71        0.21      0.58 o
   5   0   9       14.97       15.35      1.13 o
   6   0   9       10.54       10.77      1.11 o
   7   0   9        1.35        0.68      0.76 o
   8   0   9        5.60        7.10      1.19 o
  -9   1   9       13.19       10.83      1.15 o
  -8   1   9        1.56        1.06      0.77 o
  -7   1   9        3.43        3.95      0.83 o
  -6   1   9        7.03        3.35      0.83 o
  -5   1   9      292.89      273.70      6.11 o
  -4   1   9      344.10      320.64      5.82 o
  -3   1   9       53.52       48.51      1.67 o
  -2   1   9        1.77        0.68      0.31 o
  -1   1   9      190.97      182.10      2.23 o
   0   1   9      258.25      300.72      3.59 o
   1   1   9        0.89        0.59      0.35 o
   2   1   9       18.64       17.14      0.69 o
   3   1   9      181.26      177.80      2.48 o
   4   1   9      122.91      119.89      2.46 o
   5   1   9       15.37       12.84      1.09 o
   6   1   9        9.81        8.66      1.35 o
   7   1   9        8.70       11.50      1.19 o
   8   1   9        5.77        6.13      1.19 o
  -9   2   9        7.13        9.35      1.16 o
  -8   2   9        5.64        4.27      0.94 o
  -7   2   9       72.45       75.23      2.70 o
  -6   2   9       12.79       12.38      1.82 o
  -5   2   9      308.20      307.18      6.75 o
  -4   2   9       11.86        9.99      0.92 o
  -3   2   9      645.38      621.22      8.25 o
  -2   2   9       82.61       84.60      1.48 o
  -1   2   9       19.99       16.82      0.68 o
   0   2   9        8.73       11.28      0.60 o
   1   2   9        0.96        0.92      0.34 o
   2   2   9        0.74        0.88      0.37 o
   3   2   9        1.69        0.62      0.61 o
   4   2   9        4.42        4.66      0.70 o
   5   2   9       24.42       19.43      1.30 o
   6   2   9       15.49       12.32      1.17 o
   7   2   9        0.62       -0.35      0.71 o
  -9   3   9        0.12        1.35      0.95 o
  -8   3   9        1.58        3.38      0.93 o
  -7   3   9        3.08        4.47      0.93 o
  -6   3   9       38.26       36.44      2.65 o
  -5   3   9       86.85       87.42      2.87 o
  -4   3   9       54.08       51.97      1.86 o
  -3   3   9        5.87        7.51      0.70 o
  -2   3   9      165.11      158.93      2.25 o
  -1   3   9      262.65      236.25      3.01 o
   0   3   9      199.70      233.40      2.75 o
   1   3   9      117.47      114.63      1.86 o
   2   3   9       74.24       69.23      1.39 o
   3   3   9       12.85       13.37      1.13 o
   4   3   9        2.11       -0.03      0.61 o
   5   3   9       13.51       13.26      0.99 o
   6   3   9        0.47        1.73      0.79 o
   7   3   9        2.01        2.27      0.90 o
  -8   4   9       19.11       24.63      1.81 o
  -7   4   9        3.99        5.22      1.11 o
  -6   4   9       32.08       33.39      1.93 o
  -5   4   9       33.80       30.39      1.51 o
  -4   4   9        1.94        1.95      0.85 o
  -3   4   9      105.88      100.84      2.02 o
  -2   4   9        0.69        0.27      0.39 o
  -1   4   9        2.92        3.02      0.47 o
   0   4   9       49.57       44.46      1.03 o
   1   4   9       11.73        9.66      0.68 o
   2   4   9        9.65        6.77      0.59 o
   3   4   9       43.35       35.24      1.20 o
   4   4   9       22.12       22.92      1.19 o
   5   4   9       74.82       84.31      2.30 o
   6   4   9        0.34        0.06      1.06 o
   7   4   9        1.06        1.03      0.99 o
  -8   5   9        1.59        0.48      0.91 o
  -7   5   9        2.22        2.26      1.01 o
  -6   5   9       41.98       42.17      3.37 o
  -5   5   9      138.68      140.20      4.05 o
  -4   5   9      134.53      142.83      2.92 o
  -3   5   9        0.48        0.64      0.54 o
  -2   5   9       93.59       81.11      1.57 o
  -1   5   9       10.12        9.83      0.67 o
   0   5   9      518.42      494.88      5.12 o
   1   5   9      534.51      526.81      5.92 o
   2   5   9       11.34       10.49      0.66 o
   3   5   9        0.01       -0.44      0.44 o
   4   5   9       19.82       18.83      1.16 o
   5   5   9        0.21        0.57      0.71 o
   6   5   9       30.03       28.34      1.82 o
  -8   6   9        1.26        1.45      1.11 o
  -7   6   9        6.89        4.35      1.66 o
  -6   6   9        0.28        0.57      0.90 o
  -5   6   9       16.79       14.47      1.42 o
  -4   6   9        5.39        4.14      1.50 o
  -3   6   9      173.73      174.46      2.51 o
  -2   6   9      165.16      169.02      2.53 o
  -1   6   9      123.24      127.50      2.33 o
   0   6   9      311.09      299.47      3.88 o
   1   6   9       39.69       35.25      1.11 o
   2   6   9      142.19      146.13      2.32 o
   3   6   9        0.01        0.03      0.62 o
   4   6   9        0.03       -0.11      0.97 o
   5   6   9       32.31       38.50      1.73 o
   6   6   9        0.17       -0.66      1.17 o
  -8   7   9       17.28       20.16      3.37 o
  -7   7   9        0.42       -0.90      0.90 o
  -6   7   9        0.15        0.16      0.95 o
  -5   7   9       13.90       14.24      1.28 o
  -4   7   9       29.72       27.46      1.60 o
  -3   7   9        4.82        4.73      0.74 o
  -2   7   9      193.42      192.03      3.53 o
  -1   7   9       15.24       12.63      0.90 o
   0   7   9      104.18      105.59      2.19 o
   1   7   9        0.10        0.04      0.45 o
   2   7   9        0.02       -0.47      0.49 o
   3   7   9        1.85        1.64      0.70 o
   4   7   9       19.36       25.20      1.43 o
   5   7   9       41.57       44.22      1.92 o
  -7   8   9       17.24       18.15      4.53 o
  -6   8   9       12.09       15.22      2.88 o
  -5   8   9       27.75       29.45      1.79 o
  -4   8   9       78.46       77.81      3.82 o
  -3   8   9       24.58       24.38      1.07 o
  -2   8   9        4.47        4.54      0.62 o
  -1   8   9       66.34       65.77      1.76 o
   0   8   9       13.06       13.66      0.94 o
   1   8   9        4.84        4.04      0.79 o
   2   8   9       20.51       17.48      0.98 o
   3   8   9        0.06        0.14      0.73 o
   4   8   9       45.88       54.30      2.11 o
   5   8   9        4.03        5.03      1.23 o
  -7   9   9        0.01        1.38      1.22 o
  -6   9   9       51.32       52.84      3.62 o
  -5   9   9      133.50      139.37      3.88 o
  -4   9   9        4.10        3.00      1.23 o
  -3   9   9       10.22       10.82      0.83 o
  -2   9   9        2.92        3.66      1.07 o
  -1   9   9       46.92       46.32      1.78 o
   0   9   9       26.50       26.26      1.40 o
   1   9   9        3.31        1.75      0.72 o
   2   9   9        1.31        0.55      0.53 o
   3   9   9        0.01        0.02      0.78 o
   4   9   9        0.39       -0.18      0.94 o
  -6  10   9        3.29        3.86      1.25 o
  -5  10   9       32.42       34.13      2.09 o
  -4  10   9        8.21        9.53      1.33 o
  -3  10   9        6.64        7.17      0.90 o
  -2  10   9        2.58        4.46      0.94 o
  -1  10   9        8.75        9.57      1.09 o
   0  10   9        1.31        1.65      0.71 o
   1  10   9       14.62       11.61      1.92 o
   2  10   9        1.91        0.93      0.92 o
   3  10   9        1.72        3.54      1.13 o
  -5  11   9        0.26       -0.12      1.25 o
  -4  11   9       11.48       13.14      2.35 o
  -3  11   9        0.85        0.11      1.39 o
  -2  11   9        2.16        3.11      1.15 o
  -1  11   9        5.04        3.27      0.97 o
   0  11   9       28.69       32.47      3.29 o
   1  11   9       25.73       34.42      1.50 o
   2  11   9       17.01       24.33      1.58 o
  -3  12   9        0.36        0.89      0.91 o
  -2  12   9        0.45       -0.05      0.83 o
  -1  12   9        0.16        0.54      1.07 o
   0  12   9       12.97       19.77      2.28 o
   0 -12  10        5.74        9.68      1.55 o
   1 -12  10        4.45        4.48      1.26 o
   2 -12  10        7.85        4.72      1.31 o
  -2 -11  10        1.20        0.61      1.14 o
  -1 -11  10       22.85       25.69      6.41 o
   0 -11  10        0.76        0.91      1.42 o
   1 -11  10        4.08        4.80      1.20 o
   2 -11  10        1.91        3.41      1.15 o
   3 -11  10        3.88        4.54      1.15 o
   4 -11  10        3.23        2.78      0.88 o
  -4 -10  10        0.60        2.76      1.33 o
  -3 -10  10       19.63       19.03      1.87 o
  -2 -10  10       16.55       17.71      1.85 o
  -1 -10  10       24.23       27.34      1.92 o
   0 -10  10       18.39       18.65      1.53 o
   1 -10  10       32.98       34.82      2.05 o
   2 -10  10       48.01       49.47      8.18 o
   3 -10  10        1.08        0.61      0.84 o
   4 -10  10        0.13       -0.82      0.93 o
   5 -10  10        0.89        0.19      1.11 o
  -4  -9  10       19.25       22.65      1.77 o
  -3  -9  10        2.86        2.73      1.02 o
  -2  -9  10        1.40        0.12      0.91 o
  -1  -9  10        3.81        2.12      1.09 o
   0  -9  10        3.32        4.97      1.07 o
   1  -9  10        0.46        1.08      0.93 o
   2  -9  10       19.31       17.81      2.11 o
   3  -9  10        4.48        4.11      0.89 o
   4  -9  10        1.85        2.55      0.67 o
   5  -9  10        7.87        5.53      1.76 o
   6  -9  10        0.49       -0.41      1.45 o
  -5  -8  10        2.13        0.83      3.43 o
  -4  -8  10        6.36        5.02      1.08 o
  -3  -8  10       15.49       11.96      1.79 o
  -2  -8  10       23.76       26.83      1.72 o
  -1  -8  10       17.30       14.89      0.96 o
   0  -8  10        6.15        5.00      0.89 o
   1  -8  10       16.39       18.58      1.36 o
   2  -8  10        7.15        8.43      0.98 o
   3  -8  10       19.35       17.95      1.06 o
   4  -8  10       22.84       21.00      1.31 o
   5  -8  10        8.16        7.08      1.72 o
   6  -8  10        8.13        4.59      1.64 o
  -6  -7  10        8.75       12.32      2.54 o
  -5  -7  10        9.98        7.47      1.30 o
  -4  -7  10       14.08       13.97      1.35 o
  -3  -7  10       14.49       14.51      1.92 o
  -2  -7  10       21.15       18.64      1.41 o
  -1  -7  10        8.78        7.10      0.94 o
   0  -7  10       13.66       11.85      0.86 o
   1  -7  10       22.91       18.60      1.29 o
   2  -7  10        1.38        1.09      0.62 o
   3  -7  10       21.78       29.27      1.36 o
   4  -7  10       22.43       26.21      1.39 o
   5  -7  10       12.03       11.39      1.84 o
   6  -7  10        0.62       -1.09      1.09 o
   7  -7  10        0.67       -0.32      1.17 o
  -6  -6  10       14.84       16.07      1.54 o
  -5  -6  10       26.44       28.87      3.32 o
  -4  -6  10        0.00        0.37      0.68 o
  -3  -6  10       20.12       17.28      1.66 o
  -2  -6  10       27.79       21.22      1.51 o
  -1  -6  10      126.92      124.07      2.32 o
   0  -6  10        0.08       -0.14      0.59 o
   1  -6  10       15.50       13.70      1.04 o
   2  -6  10        0.32       -0.51      0.51 o
   3  -6  10        0.05       -0.49      0.49 o
   4  -6  10       38.89       35.39      1.12 o
   5  -6  10        0.74        0.62      0.91 o
   6  -6  10       10.59        9.61      1.93 o
   7  -6  10        0.00        0.47      1.14 o
  -7  -5  10        9.97       13.89      1.54 o
  -6  -5  10        2.69        1.56      0.94 o
  -5  -5  10       25.94       21.94      1.72 o
  -4  -5  10       46.15       48.32      2.02 o
  -3  -5  10        9.51        9.92      1.06 o
  -2  -5  10        2.28        2.82      0.69 o
  -1  -5  10       34.90       41.66      1.30 o
   0  -5  10      249.01      254.10      3.46 o
   1  -5  10      215.16      209.91      2.95 o
   2  -5  10        1.63        2.05      0.64 o
   3  -5  10      171.45      167.87      2.61 o
   4  -5  10       39.87       40.05      1.47 o
   5  -5  10        1.38        0.85      0.89 o
   6  -5  10        1.67        2.25      1.09 o
   7  -5  10        0.14        1.34      1.61 o
  -7  -4  10        0.74        0.89      0.83 o
  -6  -4  10        1.73        1.91      0.84 o
  -5  -4  10        8.02        6.39      1.01 o
  -4  -4  10        1.68        2.70      0.75 o
  -3  -4  10       31.50       27.00      2.16 o
  -2  -4  10        9.70       10.49      1.29 o
  -1  -4  10      528.90      513.44      5.91 o
   0  -4  10      107.15      104.95      1.88 o
   1  -4  10      101.87       99.34      1.65 o
   2  -4  10       96.07       82.52      1.66 o
   3  -4  10       30.70       31.62      1.32 o
   4  -4  10      171.96      171.59      3.08 o
   5  -4  10       36.19       35.58      2.26 o
   6  -4  10        3.96        5.60      1.56 o
   7  -4  10        0.17        0.95      1.33 o
   8  -4  10        0.48        0.44      2.32 o
  -8  -3  10        0.77        0.59      0.75 o
  -7  -3  10        0.02       -0.02      1.11 o
  -6  -3  10        3.60        1.75      0.82 o
  -5  -3  10        2.32        1.01      0.72 o
  -4  -3  10        0.26       -0.59      1.11 o
  -3  -3  10       42.20       37.94      2.60 o
  -2  -3  10       20.42       16.85      1.02 o
  -1  -3  10      112.25      103.13      1.84 o
   0  -3  10        2.47        4.69      0.54 o
   1  -3  10      124.72      109.55      1.60 o
   2  -3  10      209.90      205.34      2.88 o
   3  -3  10      461.38      453.71      5.76 o
   4  -3  10        7.70        6.56      1.22 o
   5  -3  10      116.07      123.93      4.11 o
   6  -3  10       76.88       79.87      3.40 o
   7  -3  10        0.67        1.94      0.95 o
   8  -3  10        5.11        6.75      2.99 o
  -8  -2  10        0.00       -0.30      0.75 o
  -7  -2  10        0.98        0.36      0.73 o
  -6  -2  10        8.88        7.10      3.37 o
  -5  -2  10       49.14       43.40      2.01 o
  -4  -2  10      106.08       97.30      3.07 o
  -3  -2  10       14.09       15.00      1.25 o
  -2  -2  10      187.45      173.91      2.76 o
  -1  -2  10      313.56      313.06      5.15 o
   0  -2  10      431.83      426.40      5.36 o
   1  -2  10        0.03        0.11      0.33 o
   2  -2  10      202.21      212.15      3.34 o
   3  -2  10      212.48      197.23      3.26 o
   4  -2  10      103.06      102.15      2.77 o
   5  -2  10       71.33       73.01      2.44 o
   6  -2  10        3.02        2.00      1.38 o
   7  -2  10        0.01        0.36      0.90 o
   8  -2  10        0.02        0.03      1.71 o
  -8  -1  10       10.58        8.74      2.43 o
  -7  -1  10        1.50        0.32      0.74 o
  -6  -1  10        6.50        4.84      0.93 o
  -5  -1  10        1.38        0.78      0.94 o
  -4  -1  10        2.13        4.59      1.05 o
  -3  -1  10      553.79      525.97      8.74 o
  -2  -1  10      276.33      271.66      3.39 o
  -1  -1  10       24.07       25.53      0.86 o
   0  -1  10       14.80       13.46      0.68 o
   1  -1  10       23.28       25.00      1.32 o
   2  -1  10        5.99        5.42      0.67 o
   3  -1  10       36.10       35.61      1.10 o
   4  -1  10        2.28        3.42      0.80 o
   5  -1  10        4.75        3.26      0.85 o
   6  -1  10       26.88       26.01      2.03 o
   7  -1  10       11.56       11.64      1.28 o
   8  -1  10        0.37        0.82      1.01 o
  -8   0  10        1.69        0.53      1.33 o
  -7   0  10       28.61       34.98      7.13 o
  -6   0  10        4.07        4.06      0.84 o
  -5   0  10       11.10       10.04      1.12 o
  -4   0  10      287.05      260.20      5.99 o
  -3   0  10       23.90       19.57      1.26 o
  -2   0  10       76.08       73.33      1.48 o
  -1   0  10       52.72       49.91      1.16 o
   0   0  10        5.23        6.84      0.50 o
   1   0  10       29.46       28.05      0.91 o
   2   0  10      140.91      141.19      2.11 o
   3   0  10       17.77       19.64      1.00 o
   4   0  10       38.33       39.94      1.93 o
   5   0  10      119.13      120.50      3.17 o
   6   0  10       39.87       45.15      1.96 o
   7   0  10        0.08       -0.92      0.92 o
  -8   1  10        4.44        4.28      0.94 o
  -7   1  10        2.00        2.38      0.83 o
  -6   1  10        7.91        8.75      1.04 o
  -5   1  10        2.38        4.27      1.38 o
  -4   1  10       17.70       16.03      1.16 o
  -3   1  10        0.02       -0.40      0.61 o
  -2   1  10       25.43       27.47      0.96 o
  -1   1  10       28.42       26.64      0.79 o
   0   1  10       22.83       20.93      0.90 o
   1   1  10        0.16       -0.05      0.32 o
   2   1  10        2.49        1.50      0.56 o
   3   1  10      136.65      136.38      2.06 o
   4   1  10      220.48      220.77      4.56 o
   5   1  10       13.53       14.27      1.62 o
   6   1  10        1.63        0.39      0.77 o
   7   1  10        0.10       -0.09      0.80 o
  -8   2  10        3.79        4.98      1.04 o
  -7   2  10       38.99       41.38      2.05 o
  -6   2  10        2.87        1.11      0.82 o
  -5   2  10       23.11       22.47      1.58 o
  -4   2  10       25.46       22.31      1.34 o
  -3   2  10      238.65      220.41      4.40 o
  -2   2  10      367.28      373.72      4.74 o
  -1   2  10        2.59        1.08      0.42 o
   0   2  10      155.98      135.50      1.89 o
   1   2  10        8.18        7.51      0.58 o
   2   2  10       42.14       37.91      1.07 o
   3   2  10      143.30      139.34      2.07 o
   4   2  10       10.51        8.11      1.29 o
   5   2  10        0.08        0.60      0.71 o
   6   2  10        3.31        2.17      0.89 o
   7   2  10        0.53        0.46      0.80 o
  -8   3  10        2.63        3.04      1.94 o
  -7   3  10       17.25       16.06      1.44 o
  -6   3  10        0.00        0.96      1.55 o
  -5   3  10       56.98       48.87      2.71 o
  -4   3  10       15.48       10.21      1.01 o
  -3   3  10      135.61      135.35      2.70 o
  -2   3  10       81.84       83.42      1.59 o
  -1   3  10       33.53       38.51      1.29 o
   0   3  10        3.68        6.19      0.73 o
   1   3  10       66.82       60.39      1.35 o
   2   3  10      454.25      462.42      5.27 o
   3   3  10       29.22       27.16      1.16 o
   4   3  10        4.16        5.49      0.77 o
   5   3  10       58.93       58.06      2.23 o
   6   3  10        1.12        2.03      0.88 o
   7   3  10        9.19        8.62      3.98 o
  -8   4  10       11.07       11.98      2.54 o
  -7   4  10       50.84       60.91      3.10 o
  -6   4  10       89.84       97.54      3.27 o
  -5   4  10       29.93       27.02      1.47 o
  -4   4  10      102.15       87.39      2.50 o
  -3   4  10        3.42        3.52      0.93 o
  -2   4  10      214.07      197.74      2.76 o
  -1   4  10       52.90       45.63      1.20 o
   0   4  10       68.68       67.14      1.32 o
   1   4  10        2.62        2.28      0.51 o
   2   4  10        1.40        2.84      0.63 o
   3   4  10       46.49       36.86      1.26 o
   4   4  10        6.84        6.63      0.87 o
   5   4  10        9.96        8.37      0.96 o
   6   4  10       27.59       27.85      2.17 o
  -8   5  10        6.08        6.64      1.30 o
  -7   5  10       52.72       56.47      2.71 o
  -6   5  10       62.22       55.41      2.50 o
  -5   5  10       22.32       21.30      2.00 o
  -4   5  10      129.29      129.62      3.22 o
  -3   5  10        0.02        0.06      0.54 o
  -2   5  10      243.67      220.88      3.04 o
  -1   5  10        6.45        6.94      0.65 o
   0   5  10       35.93       34.39      1.25 o
   1   5  10        4.21        2.27      0.50 o
   2   5  10       23.39       22.12      0.88 o
   3   5  10        8.19        7.51      0.76 o
   4   5  10       10.75       13.19      1.09 o
   5   5  10       12.39       12.80      1.16 o
   6   5  10        1.50        0.79      1.22 o
  -8   6  10        4.90        6.54      1.38 o
  -7   6  10        8.97        9.88      2.82 o
  -6   6  10        1.38        2.15      1.11 o
  -5   6  10       79.59       67.96      2.78 o
  -4   6  10      127.71      130.26      3.24 o
  -3   6  10      164.12      162.51      2.46 o
  -2   6  10        4.42        4.40      0.62 o
  -1   6  10       51.99       49.35      2.09 o
   0   6  10       71.56       66.76      1.97 o
   1   6  10        0.70        0.45      0.57 o
   2   6  10      201.30      204.96      2.97 o
   3   6  10       57.97       60.73      2.01 o
   4   6  10        0.14        1.01      0.74 o
   5   6  10       13.91       14.07      1.25 o
   6   6  10        4.70       11.17      3.54 o
  -7   7  10        1.84        1.32      1.10 o
  -6   7  10        0.64        1.09      1.77 o
  -5   7  10        9.16       11.57      1.39 o
  -4   7  10        0.01       -0.02      0.77 o
  -3   7  10        6.91        6.61      0.63 o
  -2   7  10        3.01        2.54      0.58 o
  -1   7  10      220.75      216.39      3.51 o
   0   7  10        4.16        3.25      0.69 o
   1   7  10        6.38        5.38      0.65 o
   2   7  10       27.78       30.63      1.18 o
   3   7  10        2.11        3.92      0.87 o
   4   7  10        8.59       11.36      1.21 o
   5   7  10       10.89       12.91      1.48 o
  -7   8  10        1.94        1.30      1.94 o
  -6   8  10       13.16       11.08      1.55 o
  -5   8  10       12.79       12.98      1.53 o
  -4   8  10        5.02        7.38      1.18 o
  -3   8  10       22.75       24.62      1.76 o
  -2   8  10       94.62       93.83      1.90 o
  -1   8  10       24.57       22.72      1.15 o
   0   8  10       47.68       49.37      1.74 o
   1   8  10       25.07       22.28      1.29 o
   2   8  10        2.25        3.13      0.62 o
   3   8  10       75.24       97.15      3.57 o
   4   8  10        5.13        4.46      1.16 o
  -6   9  10       23.99       28.92      2.23 o
  -5   9  10       13.62       16.10      2.75 o
  -4   9  10        2.51        1.62      1.01 o
  -3   9  10       16.25       16.74      1.12 o
  -2   9  10        9.99       10.11      1.06 o
  -1   9  10        9.64       10.00      0.90 o
   0   9  10        1.15        0.51      0.66 o
   1   9  10        5.85        5.85      0.83 o
   2   9  10        9.69       13.92      1.76 o
   3   9  10        4.85        6.86      1.11 o
  -6  10  10        0.34       -1.55      1.88 o
  -5  10  10        0.07       -0.38      1.03 o
  -4  10  10        2.60        1.56      1.09 o
  -3  10  10        4.18        3.20      0.85 o
  -2  10  10        0.73       -0.71      0.71 o
  -1  10  10        0.44        2.44      0.89 o
   0  10  10       10.00       11.06      1.02 o
   1  10  10        7.12        6.52      0.90 o
   2  10  10        4.08        3.06      1.00 o
  -4  11  10       22.36       18.77      4.04 o
  -3  11  10        0.37        1.02      1.42 o
  -2  11  10        0.43        0.66      0.81 o
  -1  11  10        4.13        3.53      1.20 o
   0  11  10        0.26        1.44      0.93 o
   1  11  10        0.06        0.02      0.75 o
  -1 -11  11        0.22       -1.42      1.42 o
   0 -11  11       19.92       18.22      4.53 o
   1 -11  11        0.12       -0.97      0.97 o
   2 -11  11        3.50        4.32      1.20 o
   3 -11  11       19.27       20.01      3.86 o
  -3 -10  11        0.42        0.90      1.11 o
  -2 -10  11        1.59        0.23      1.02 o
  -1 -10  11        4.27        3.67      1.10 o
   0 -10  11        2.33        1.84      1.55 o
   1 -10  11        3.42        3.40      1.44 o
   2 -10  11        9.87        8.81      1.32 o
   3 -10  11        5.07        6.99      1.79 o
   4 -10  11        4.80        4.57      1.00 o
  -4  -9  11       10.85       11.11      1.71 o
  -3  -9  11        8.92        8.38      2.44 o
  -2  -9  11       20.23       21.98      1.74 o
  -1  -9  11        3.85        4.65      1.04 o
   0  -9  11        0.09       -0.30      0.88 o
   1  -9  11       29.83       32.34      2.49 o
   2  -9  11       17.47       18.00      1.82 o
   3  -9  11       18.82       20.21      1.45 o
   4  -9  11        2.33        2.46      0.77 o
   5  -9  11        1.39        2.48      1.54 o
  -5  -8  11        2.34        2.14      1.13 o
  -4  -8  11        0.27        1.64      0.93 o
  -3  -8  11       40.46       41.17      2.14 o
  -2  -8  11        4.95        5.54      1.15 o
  -1  -8  11       37.88       40.59      1.45 o
   0  -8  11       10.37       12.93      1.30 o
   1  -8  11       15.06       15.00      1.37 o
   2  -8  11       27.80       28.99      1.70 o
   3  -8  11        6.52        7.33      0.95 o
   4  -8  11        0.62        0.94      0.73 o
   5  -8  11        0.31        0.32      1.24 o
   6  -8  11        4.07        2.27      1.56 o
  -5  -7  11        0.27        0.74      1.03 o
  -4  -7  11        0.64        0.43      0.84 o
  -3  -7  11       19.30       23.74      1.65 o
  -2  -7  11        5.84        2.79      1.74 o
  -1  -7  11        9.29        9.26      0.84 o
   0  -7  11        4.93        3.50      0.71 o
   1  -7  11       12.06       15.90      1.35 o
   2  -7  11       18.10       20.52      2.04 o
   3  -7  11        0.29        1.28      0.70 o
   4  -7  11        5.64        6.74      0.77 o
   5  -7  11       19.98       21.49      2.31 o
   6  -7  11        0.09        1.05      1.32 o
  -6  -6  11        0.05        0.11      0.94 o
  -5  -6  11        1.87        1.75      1.01 o
  -4  -6  11        8.01        8.22      1.09 o
  -3  -6  11       32.08       30.95      1.75 o
  -2  -6  11       23.24       24.50      1.55 o
  -1  -6  11       47.56       49.38      1.50 o
   0  -6  11      164.69      173.07      2.78 o
   1  -6  11       16.87       22.44      1.61 o
   2  -6  11       51.86       50.70      2.07 o
   3  -6  11       24.66       24.33      1.14 o
   4  -6  11        0.06       -0.21      0.81 o
   5  -6  11        0.56        0.64      0.95 o
   6  -6  11       11.29       10.74      1.55 o
   7  -6  11        4.08        3.12      1.34 o
  -7  -5  11       11.57       15.70      1.77 o
  -6  -5  11       11.69       11.88      1.44 o
  -5  -5  11       21.84       16.38      1.53 o
  -4  -5  11        8.84        7.18      1.77 o
  -3  -5  11       33.46       38.56      1.80 o
  -2  -5  11       93.49       87.98      2.57 o
  -1  -5  11      336.05      350.14      4.50 o
   0  -5  11       64.22       67.71      2.44 o
   1  -5  11      136.05      139.31      3.61 o
   2  -5  11        0.09        0.37      0.57 o
   3  -5  11        9.84        8.34      0.71 o
   4  -5  11        8.91        8.26      0.58 o
   5  -5  11       48.92       50.88      2.40 o
   6  -5  11        2.67        3.86      1.14 o
   7  -5  11        3.06        1.18      1.21 o
  -7  -4  11        0.35       -0.67      0.84 o
  -6  -4  11        0.01       -0.27      0.74 o
  -5  -4  11        0.11       -0.52      0.88 o
  -4  -4  11        0.33       -0.75      1.55 o
  -3  -4  11        1.48        1.06      0.72 o
  -2  -4  11        0.05        0.30      0.59 o
  -1  -4  11      124.01      129.60      2.23 o
   0  -4  11        0.01       -0.42      0.42 o
   1  -4  11        2.15        1.90      0.68 o
   2  -4  11       11.82       13.33      0.84 o
   3  -4  11        0.83        0.41      0.49 o
   4  -4  11        6.90        6.75      0.83 o
   5  -4  11        7.37        8.05      1.03 o
   6  -4  11        4.49        3.56      1.49 o
   7  -4  11       16.06       18.35      2.38 o
  -7  -3  11        1.29        1.30      0.85 o
  -6  -3  11        2.20        2.02      0.84 o
  -5  -3  11        7.33        5.49      1.03 o
  -4  -3  11      113.36      105.51      3.44 o
  -3  -3  11       48.39       42.88      2.18 o
  -2  -3  11       74.20       74.05      1.58 o
  -1  -3  11       27.09       23.64      0.96 o
   0  -3  11       39.08       37.33      1.14 o
   1  -3  11      286.06      271.46      4.01 o
   2  -3  11       19.10       17.77      0.92 o
   3  -3  11        3.21        0.68      0.49 o
   4  -3  11      117.11      107.39      3.78 o
   5  -3  11       11.19       11.01      2.65 o
   6  -3  11        7.20        6.52      2.43 o
   7  -3  11       11.81       13.85      2.15 o
  -7  -2  11        0.36        0.82      0.83 o
  -6  -2  11        1.43        1.59      1.16 o
  -5  -2  11        0.45        3.11      0.92 o
  -4  -2  11        4.68        4.99      1.02 o
  -3  -2  11      391.80      381.66     14.00 o
  -2  -2  11      457.20      464.60      5.44 o
  -1  -2  11        0.35        0.28      0.40 o
   0  -2  11      131.78      137.77      2.20 o
   1  -2  11       42.30       38.66      1.17 o
   2  -2  11       20.14       19.06      0.96 o
   3  -2  11        0.00        0.10      0.80 o
   4  -2  11      220.85      225.89      5.97 o
   5  -2  11       27.62       24.56      1.53 o
   6  -2  11       10.25       10.74      1.22 o
   7  -2  11        8.10        8.07      1.60 o
  -8  -1  11        2.66        3.46      1.33 o
  -7  -1  11        5.49       11.39      3.65 o
  -6  -1  11        5.25        4.67      1.03 o
  -5  -1  11        5.75        6.70      1.49 o
  -4  -1  11      441.93      421.52     11.34 o
  -3  -1  11      134.55      131.03      3.30 o
  -2  -1  11        2.84        0.97      0.52 o
  -1  -1  11      119.74      122.25      2.03 o
   0  -1  11        0.01        0.34      0.38 o
   1  -1  11        0.33        0.18      0.45 o
   2  -1  11      191.17      182.89      2.87 o
   3  -1  11      230.20      247.01      3.52 o
   4  -1  11      354.63      363.04      6.57 o
   5  -1  11        2.87        2.51      0.81 o
   6  -1  11        2.37        2.43      0.99 o
   7  -1  11        9.60       10.85      1.34 o
  -8   0  11       13.65       11.16      1.26 o
  -7   0  11        0.02       -0.69      1.71 o
  -6   0  11       56.97       55.42      2.41 o
  -5   0  11       48.89       43.82      2.08 o
  -4   0  11      185.44      187.45      4.21 o
  -3   0  11       13.49       12.43      1.12 o
  -2   0  11       80.98       91.17      2.59 o
  -1   0  11      338.52      345.18      4.40 o
   0   0  11        0.05        0.02      0.35 o
   1   0  11       14.57       17.51      0.87 o
   2   0  11        5.13        3.88      0.55 o
   3   0  11        2.23       -0.36      0.47 o
   4   0  11        0.50       -0.58      0.66 o
   5   0  11       17.58       18.41      1.39 o
   6   0  11       11.78       12.17      1.28 o
   7   0  11        1.41        0.61      0.90 o
  -8   1  11        3.05        2.05      0.95 o
  -7   1  11        3.57        2.04      0.92 o
  -6   1  11       16.16       12.53      1.88 o
  -5   1  11        4.44        5.88      1.02 o
  -4   1  11        2.67        2.16      2.31 o
  -3   1  11        2.25        0.73      0.69 o
  -2   1  11        8.50        8.61      0.67 o
  -1   1  11        3.72        3.67      0.59 o
   0   1  11      133.82      148.86      2.31 o
   1   1  11        5.95        7.04      0.69 o
   2   1  11        0.64        0.33      0.44 o
   3   1  11       97.78       97.63      1.72 o
   4   1  11        5.39        6.85      1.00 o
   5   1  11        0.60       -0.03      0.95 o
   6   1  11        2.08       -0.38      0.76 o
   7   1  11        0.47        0.58      1.06 o
  -8   2  11        2.99        1.00      0.94 o
  -7   2  11        0.01       -0.34      0.82 o
  -6   2  11        5.61        4.88      1.00 o
  -5   2  11       46.19       43.12      2.65 o
  -4   2  11       10.52        9.40      1.03 o
  -3   2  11       12.13       11.03      1.03 o
  -2   2  11       36.16       37.82      1.17 o
  -1   2  11      139.70      139.13      2.39 o
   0   2  11       75.58       66.82      1.44 o
   1   2  11       14.07        8.62      0.64 o
   2   2  11      598.78      575.79      6.41 o
   3   2  11      100.18      115.34      1.92 o
   4   2  11        8.23        8.08      1.07 o
   5   2  11        3.10        3.86      0.90 o
   6   2  11        0.83        1.04      1.13 o
   7   2  11       20.41       19.48      2.49 o
  -8   3  11        3.49        3.87      1.04 o
  -7   3  11        0.55        0.47      0.88 o
  -6   3  11        0.21       -0.04      0.80 o
  -5   3  11       29.23       29.64      1.61 o
  -4   3  11       11.27        8.12      0.97 o
  -3   3  11       83.54       84.05      2.49 o
  -2   3  11        0.08        0.11      0.44 o
  -1   3  11       18.56       15.98      0.79 o
   0   3  11        6.08        5.77      0.58 o
   1   3  11      222.11      214.34      3.69 o
   2   3  11      186.94      195.62      2.80 o
   3   3  11       11.67       10.68      0.66 o
   4   3  11        5.89        6.18      0.85 o
   5   3  11        1.05        0.15      1.16 o
   6   3  11        1.49        1.53      0.88 o
  -8   4  11       21.62       20.79      4.53 o
  -7   4  11       23.39       22.71      2.16 o
  -6   4  11        3.72        5.99      1.33 o
  -5   4  11       10.80        9.17      1.07 o
  -4   4  11       27.68       24.59      2.69 o
  -3   4  11       99.18       93.27      2.77 o
  -2   4  11        2.95        2.18      0.52 o
  -1   4  11       22.42       22.31      0.90 o
   0   4  11       43.60       41.74      1.98 o
   1   4  11       94.97       98.60      1.86 o
   2   4  11        4.36        2.53      0.52 o
   3   4  11        1.74        1.48      0.46 o
   4   4  11        5.65        6.32      0.89 o
   5   4  11       12.43       12.67      1.32 o
   6   4  11       15.35       20.66      2.60 o
  -8   5  11        0.00        0.60      1.38 o
  -7   5  11       24.88       26.10      4.31 o
  -6   5  11       72.91       74.75      3.07 o
  -5   5  11       19.71       14.69      1.27 o
  -4   5  11       63.51       61.98      2.22 o
  -3   5  11       63.59       57.86      1.83 o
  -2   5  11      404.51      405.47      5.10 o
  -1   5  11        3.73        6.35      0.64 o
   0   5  11        1.81        1.77      0.59 o
   1   5  11       23.09       19.11      0.89 o
   2   5  11        8.01       10.87      0.74 o
   3   5  11        1.53        1.04      0.60 o
   4   5  11        0.52        0.81      0.70 o
   5   5  11        0.34       -0.73      0.73 o
   6   5  11        1.27        0.27      1.60 o
  -7   6  11        0.79        1.17      1.33 o
  -6   6  11        0.00       -0.88      0.88 o
  -5   6  11        1.80        0.86      0.94 o
  -4   6  11      166.97      166.19      3.90 o
  -3   6  11       35.49       33.02      1.09 o
  -2   6  11       56.25       60.11      1.49 o
  -1   6  11       19.94       18.92      1.06 o
   0   6  11       92.27       85.12      2.00 o
   1   6  11      100.18      105.89      2.25 o
   2   6  11        4.17        3.67      0.61 o
   3   6  11       14.49       16.61      1.05 o
   4   6  11        8.31       10.65      1.12 o
   5   6  11        0.68        0.46      0.90 o
  -7   7  11        5.78        6.53      1.38 o
  -6   7  11        2.94        3.23      1.88 o
  -5   7  11        5.89        6.80      1.25 o
  -4   7  11       11.20       11.82      1.60 o
  -3   7  11        0.47        0.49      0.50 o
  -2   7  11       24.35       22.17      1.00 o
  -1   7  11        0.86        0.85      0.62 o
   0   7  11        0.66       -0.44      0.56 o
   1   7  11        0.56        0.52      0.60 o
   2   7  11       39.98       40.78      1.32 o
   3   7  11       12.15       14.71      1.26 o
   4   7  11        0.19       -0.28      1.79 o
  -6   8  11        0.48       -0.02      1.05 o
  -5   8  11       20.65       22.12      2.88 o
  -4   8  11        9.29        8.90      2.60 o
  -3   8  11       41.93       42.66      1.58 o
  -2   8  11        2.30        1.74      0.65 o
  -1   8  11       81.76       85.96      2.13 o
   0   8  11        7.46        6.72      0.87 o
   1   8  11       52.64       56.26      1.73 o
   2   8  11        1.21        1.83      0.70 o
   3   8  11        0.05        0.59      0.80 o
   4   8  11        0.79       -0.12      0.94 o
  -6   9  11        7.91        7.89      2.27 o
  -5   9  11       28.38       32.67      2.31 o
  -4   9  11        7.05        6.54      2.19 o
  -3   9  11        8.60       10.05      1.33 o
  -2   9  11       33.57       36.22      1.77 o
  -1   9  11        8.82        7.46      0.93 o
   0   9  11        0.91        2.64      0.77 o
   1   9  11        4.24        2.97      0.77 o
   2   9  11        0.63       -0.47      0.64 o
   3   9  11        0.07        0.41      1.36 o
  -5  10  11        3.95        6.48      2.65 o
  -4  10  11        1.65        1.55      1.49 o
  -3  10  11       29.56       34.54      2.95 o
  -2  10  11        0.10       -0.74      0.74 o
  -1  10  11        1.60        1.01      0.86 o
   0  10  11        0.00       -0.15      0.98 o
   1  10  11        6.32        9.83      1.17 o
   2  10  11       11.02       11.70      1.72 o
  -3  11  11        2.59        0.62      0.84 o
  -2  11  11        6.75        7.60      1.12 o
  -1  11  11        0.36        1.40      0.93 o
   0  11  11       11.60       11.89      3.21 o
   0 -11  12        0.29       -1.33      1.33 o
   1 -11  12        7.11        7.49      1.38 o
  -2 -10  12       11.01       10.18      2.32 o
  -1 -10  12       26.91       28.72      2.82 o
   0 -10  12        8.89        8.57      1.32 o
   1 -10  12        8.08        8.65      1.35 o
   2 -10  12       30.86       31.28      2.50 o
   3 -10  12       16.13       20.30      1.65 o
   4 -10  12        0.02       -0.11      0.85 o
  -3  -9  12        1.85        0.03      1.02 o
  -2  -9  12        0.18        1.13      1.01 o
  -1  -9  12        1.68        3.07      2.32 o
   0  -9  12        0.00        1.02      1.02 o
   1  -9  12        4.35        3.81      1.15 o
   2  -9  12        1.15        0.64      0.97 o
   3  -9  12        9.60        8.59      1.21 o
   4  -9  12        2.95        0.98      0.82 o
   5  -9  12        0.74       -0.52      1.48 o
  -4  -8  12        1.98        0.04      0.94 o
  -3  -8  12        3.60        2.47      1.09 o
  -2  -8  12       37.89       39.86      2.17 o
  -1  -8  12        1.77        2.21      0.86 o
   0  -8  12        1.21       -0.14      0.86 o
   1  -8  12        0.10       -0.98      1.01 o
   2  -8  12        0.00        0.81      0.93 o
   3  -8  12       11.13        9.44      1.20 o
   4  -8  12       18.91       19.73      1.42 o
   5  -8  12        3.04        1.40      1.40 o
  -5  -7  12        8.02        6.26      1.35 o
  -4  -7  12        0.72        0.60      0.87 o
  -3  -7  12        2.55        0.65      0.90 o
  -2  -7  12       25.08       26.90      1.74 o
  -1  -7  12        0.19       -0.08      0.60 o
   0  -7  12        2.95        2.12      0.94 o
   1  -7  12        0.06       -0.11      0.73 o
   2  -7  12       15.60       15.08      1.20 o
   3  -7  12       21.19       21.71      1.41 o
   4  -7  12        1.14       -0.50      0.60 o
   5  -7  12        0.54        0.43      1.37 o
   6  -7  12       11.42       11.45      2.15 o
  -6  -6  12        0.00       -0.88      0.88 o
  -5  -6  12        0.71        1.96      1.02 o
  -4  -6  12       21.69       21.36      1.79 o
  -3  -6  12       28.98       29.43      1.80 o
  -2  -6  12        0.17        0.38      0.74 o
  -1  -6  12       17.77       19.86      1.03 o
   0  -6  12       60.86       60.85      1.68 o
   1  -6  12       87.49       91.29      2.48 o
   2  -6  12        6.52        5.43      0.96 o
   3  -6  12       46.81       45.86      1.70 o
   4  -6  12        4.25        2.38      0.59 o
   5  -6  12        1.53        0.18      0.93 o
   6  -6  12       12.94       15.06      1.77 o
  -6  -5  12        0.00        0.69      1.22 o
  -5  -5  12        2.45        0.38      1.82 o
  -4  -5  12        0.12        0.14      0.82 o
  -3  -5  12       19.36       19.53      1.41 o
  -2  -5  12        0.25       -0.21      0.61 o
  -1  -5  12       17.58       18.76      0.94 o
   0  -5  12        2.26        1.73      0.56 o
   1  -5  12       18.05       17.64      1.19 o
   2  -5  12        1.52        2.14      0.81 o
   3  -5  12       28.35       26.32      1.08 o
   4  -5  12        1.01        1.25      0.49 o
   5  -5  12        3.28        2.80      1.11 o
   6  -5  12        3.36        2.38      1.23 o
  -6  -4  12        0.96        1.20      0.95 o
  -5  -4  12        0.26        0.17      0.84 o
  -4  -4  12       10.14       10.32      1.32 o
  -3  -4  12        8.04        7.74      1.71 o
  -2  -4  12       74.11       79.90      2.06 o
  -1  -4  12      110.05      106.16      2.04 o
   0  -4  12        7.75        6.99      0.69 o
   1  -4  12        0.06        0.64      0.65 o
   2  -4  12       93.11       97.45      2.35 o
   3  -4  12       94.68       84.41      1.81 o
   4  -4  12       18.35       17.43      1.12 o
   5  -4  12        1.59        0.86      0.83 o
   6  -4  12        0.00        0.69      1.04 o
   7  -4  12        0.76        2.13      1.77 o
  -7  -3  12        3.96        4.10      1.14 o
  -6  -3  12        0.00        0.52      0.84 o
  -5  -3  12       46.49       47.80      2.65 o
  -4  -3  12       49.41       50.10      3.82 o
  -3  -3  12       13.07        7.27      1.55 o
  -2  -3  12      125.97      120.64      2.19 o
  -1  -3  12        5.52        2.90      0.61 o
   0  -3  12      297.05      293.75      4.10 o
   1  -3  12        0.47        0.37      0.65 o
   2  -3  12      125.23      125.01      3.04 o
   3  -3  12        7.31        5.28      0.63 o
   4  -3  12        9.88       11.25      1.09 o
   5  -3  12        0.54       -1.09      1.09 o
   6  -3  12       22.98       26.11      2.50 o
   7  -3  12        2.76        1.83      1.60 o
  -7  -2  12        0.13        0.18      0.93 o
  -6  -2  12       15.83       16.70      1.54 o
  -5  -2  12       21.06       24.51      1.82 o
  -4  -2  12       12.73       10.26      3.32 o
  -3  -2  12      230.80      221.98      4.82 o
  -2  -2  12       49.78       52.00      1.77 o
  -1  -2  12       30.76       24.66      0.99 o
   0  -2  12        9.79        7.81      0.95 o
   1  -2  12      272.67      265.75      3.96 o
   2  -2  12       12.51       10.92      0.82 o
   3  -2  12       52.36       50.37      1.46 o
   4  -2  12       10.12       10.55      2.21 o
   5  -2  12       27.83       30.82      2.33 o
   6  -2  12       67.03       67.59      3.45 o
   7  -2  12        0.81       -0.23      1.00 o
  -7  -1  12        9.91       12.53      1.43 o
  -6  -1  12       67.26       70.43      3.21 o
  -5  -1  12        0.40        0.33      0.82 o
  -4  -1  12       15.94       18.55      1.50 o
  -3  -1  12       25.28       23.81      1.51 o
  -2  -1  12        0.09       -0.05      0.48 o
  -1  -1  12      227.21      217.39      4.01 o
   0  -1  12        0.44       -0.31      0.31 o
   1  -1  12        3.93        2.29      0.59 o
   2  -1  12       49.03       50.14      1.45 o
   3  -1  12       12.54       11.25      0.88 o
   4  -1  12        0.37        0.40      0.71 o
   5  -1  12        2.84        4.43      1.01 o
   6  -1  12       10.02        9.57      1.30 o
   7  -1  12        0.10       -0.62      0.87 o
  -7   0  12       20.25       20.85      3.48 o
  -6   0  12        8.00        6.81      1.21 o
  -5   0  12       26.88       30.87      2.38 o
  -4   0  12        0.68        1.22      0.80 o
  -3   0  12        2.02       -0.09      0.69 o
  -2   0  12       53.52       63.28      1.61 o
  -1   0  12       16.83       18.68      0.93 o
   0   0  12       38.60       44.33      1.40 o
   1   0  12        2.22        2.61      0.89 o
   2   0  12        0.00        0.40      0.53 o
   3   0  12       18.34       14.94      0.83 o
   4   0  12        1.26        2.94      0.86 o
   5   0  12        7.88       10.29      1.23 o
   6   0  12       12.53       12.93      1.37 o
   7   0  12        5.46        6.14      2.93 o
  -7   1  12        4.90        4.47      1.14 o
  -6   1  12       32.81       31.28      1.98 o
  -5   1  12        7.59        5.95      1.16 o
  -4   1  12       37.98       32.04      1.92 o
  -3   1  12        1.98        1.19      0.76 o
  -2   1  12       21.46       20.48      0.92 o
  -1   1  12      119.02      123.33      2.30 o
   0   1  12      290.20      258.01      3.72 o
   1   1  12       44.42       46.66      1.40 o
   2   1  12        4.33        4.75      0.58 o
   3   1  12       90.14       92.38      1.96 o
   4   1  12        6.19        6.29      1.07 o
   5   1  12        3.53        1.91      0.90 o
   6   1  12        2.52        2.28      0.98 o
  -7   2  12        8.39        7.70      1.32 o
  -6   2  12        2.37        2.88      1.38 o
  -5   2  12       28.05       27.24      1.86 o
  -4   2  12        2.03        1.77      0.79 o
  -3   2  12       21.89       22.00      1.40 o
  -2   2  12        3.68        3.05      0.59 o
  -1   2  12      419.73      381.48      5.03 o
   0   2  12      240.50      225.03      3.39 o
   1   2  12        1.11        0.37      0.45 o
   2   2  12       15.91       11.65      0.76 o
   3   2  12        9.87        7.19      0.64 o
   4   2  12        5.00        5.54      1.01 o
   5   2  12        3.78        3.20      1.00 o
   6   2  12        4.31        4.13      1.04 o
  -7   3  12       15.43       15.12      1.53 o
  -6   3  12        1.00        1.40      0.99 o
  -5   3  12        0.72        0.98      0.86 o
  -4   3  12        0.77        1.46      0.76 o
  -3   3  12       16.64       14.31      1.20 o
  -2   3  12       22.06       17.04      0.90 o
  -1   3  12       34.04       28.69      1.12 o
   0   3  12        0.19        1.08      0.55 o
   1   3  12       10.24        9.54      1.08 o
   2   3  12       21.23       20.10      0.90 o
   3   3  12        1.06       -0.01      0.44 o
   4   3  12       18.42       18.40      1.46 o
   5   3  12        5.73        6.66      1.19 o
   6   3  12        1.52        1.98      2.16 o
  -7   4  12       32.75       33.30      2.19 o
  -6   4  12        9.79       10.18      1.36 o
  -5   4  12       27.27       31.36      1.70 o
  -4   4  12        0.01       -0.02      0.69 o
  -3   4  12       63.75       58.86      2.20 o
  -2   4  12      215.00      211.20      3.27 o
  -1   4  12       16.87       17.38      1.07 o
   0   4  12       30.73       29.84      1.18 o
   1   4  12        2.03        1.58      0.62 o
   2   4  12        2.86        4.08      0.59 o
   3   4  12       11.87       11.95      0.90 o
   4   4  12        2.36        1.83      0.77 o
   5   4  12        9.17       10.82      1.37 o
  -7   5  12        6.13        3.72      1.22 o
  -6   5  12       29.55       23.69      1.88 o
  -5   5  12        5.04        5.24      1.15 o
  -4   5  12        0.01       -0.64      1.00 o
  -3   5  12       18.58       18.15      1.21 o
  -2   5  12       93.70       93.23      1.99 o
  -1   5  12      219.58      206.67      4.15 o
   0   5  12        0.17       -0.54      0.54 o
   1   5  12        0.95        1.16      0.60 o
   2   5  12        5.65        6.50      0.91 o
   3   5  12        5.76        5.46      0.79 o
   4   5  12        0.82        1.03      0.89 o
   5   5  12        1.82        3.59      1.28 o
  -7   6  12        0.35       -0.29      1.01 o
  -6   6  12        0.01       -1.22      1.22 o
  -5   6  12        0.00       -0.47      0.85 o
  -4   6  12        9.72       10.08      1.18 o
  -3   6  12        0.04        0.72      0.62 o
  -2   6  12       62.31       60.50      1.62 o
  -1   6  12        1.96        2.45      0.75 o
   0   6  12        1.70        0.31      0.61 o
   1   6  12       19.47       17.57      1.05 o
   2   6  12       16.49       19.42      0.97 o
   3   6  12        5.60        6.72      0.84 o
   4   6  12        5.63        6.96      1.21 o
  -6   7  12        8.15       10.16      1.52 o
  -5   7  12       26.31       25.72      2.01 o
  -4   7  12       11.63       10.65      1.49 o
  -3   7  12        3.75        1.21      0.64 o
  -2   7  12       25.79       24.76      1.06 o
  -1   7  12        4.70        2.53      0.74 o
   0   7  12        2.55        1.58      1.02 o
   1   7  12        4.91        5.30      0.82 o
   2   7  12        2.25        2.65      0.77 o
   3   7  12        1.25        0.62      0.69 o
   4   7  12        0.02        1.15      1.02 o
  -6   8  12       15.59       11.06      3.32 o
  -5   8  12       14.25       12.23      1.66 o
  -4   8  12        1.21       -0.27      1.00 o
  -3   8  12       17.98       18.66      1.42 o
  -2   8  12       10.23        9.36      0.91 o
  -1   8  12        3.18        2.50      0.76 o
   0   8  12        0.00        0.84      0.68 o
   1   8  12        3.06        3.28      0.79 o
   2   8  12       34.55       36.36      1.43 o
   3   8  12        0.15       -0.55      1.01 o
  -5   9  12        5.81        6.58      1.60 o
  -4   9  12       28.24       32.95      7.63 o
  -3   9  12       24.64       28.89      1.43 o
  -2   9  12        0.01       -0.61      0.74 o
  -1   9  12        7.76        9.06      1.00 o
   0   9  12        2.29        3.40      0.85 o
   1   9  12       31.08       28.62      1.41 o
   2   9  12        4.86        4.05      1.12 o
  -4  10  12        1.13        1.11      2.10 o
  -3  10  12        0.53        0.03      1.33 o
  -2  10  12        0.37       -0.82      0.82 o
  -1  10  12        7.62       12.29      1.27 o
   0  10  12        4.77        5.67      1.60 o
  -1 -10  13        0.88        2.32      1.99 o
   0 -10  13        0.67       -1.18      1.65 o
   1 -10  13        9.15        8.78      1.43 o
   2 -10  13        3.85        4.07      1.67 o
  -2  -9  13        2.85        2.54      1.22 o
  -1  -9  13        0.18       -0.61      1.35 o
   0  -9  13        6.21        8.12      1.30 o
   1  -9  13        0.56       -0.83      1.01 o
   2  -9  13        0.03       -0.43      0.95 o
   3  -9  13       17.34       17.59      2.53 o
   4  -9  13        5.83        7.50      1.94 o
  -3  -8  13       12.26       11.54      1.50 o
  -2  -8  13        0.09       -0.39      1.45 o
  -1  -8  13       27.25       27.63      1.62 o
   0  -8  13        2.39        1.61      1.05 o
   1  -8  13       40.99       37.89      1.99 o
   2  -8  13       25.34       25.19      1.82 o
   3  -8  13       11.05        9.65      1.25 o
   4  -8  13       23.36       23.20      1.43 o
  -4  -7  13        6.18        4.74      1.49 o
  -3  -7  13        2.77        1.65      1.20 o
  -2  -7  13        6.06        5.21      1.44 o
  -1  -7  13        2.18       -0.80      0.80 o
   0  -7  13       50.48       51.59      2.20 o
   1  -7  13       61.55       67.58      2.29 o
   2  -7  13       16.17       16.32      1.88 o
   3  -7  13        4.02        3.63      1.33 o
   4  -7  13        0.49       -0.65      0.65 o
   5  -7  13       11.43       14.17      3.26 o
  -5  -6  13        7.04        6.86      2.88 o
  -4  -6  13        0.83        1.31      1.60 o
  -3  -6  13        6.96        4.61      1.22 o
  -2  -6  13        6.73        6.33      1.13 o
  -1  -6  13        0.50       -0.40      0.73 o
   0  -6  13       17.30       20.43      1.36 o
   1  -6  13       29.64       33.84      2.63 o
   2  -6  13       15.22       14.86      1.19 o
   3  -6  13        1.43       -0.04      0.73 o
   4  -6  13        1.86        0.81      0.64 o
   5  -6  13        1.79        2.19      1.20 o
  -5  -5  13        4.70        5.51      1.88 o
  -4  -5  13        1.09        2.07      1.01 o
  -3  -5  13        5.92        8.21      1.30 o
  -2  -5  13        0.05        0.18      0.80 o
  -1  -5  13        7.12        6.08      0.72 o
   0  -5  13        3.97        3.53      0.90 o
   1  -5  13        0.38        0.34      0.73 o
   2  -5  13       32.36       33.10      1.53 o
   3  -5  13       13.30       11.91      1.03 o
   4  -5  13       30.93       29.58      1.46 o
   5  -5  13        1.87        1.88      1.15 o
   6  -5  13        0.29        0.48      1.56 o
  -6  -4  13        1.51        1.55      1.05 o
  -5  -4  13        3.58        3.55      1.22 o
  -4  -4  13        4.87        6.98      3.10 o
  -3  -4  13       14.55       16.72      1.59 o
  -2  -4  13        6.97       11.21      1.76 o
  -1  -4  13       25.66       24.11      1.22 o
   0  -4  13        2.19        2.88      0.74 o
   1  -4  13        3.18        2.47      0.78 o
   2  -4  13       42.85       47.37      1.72 o
   3  -4  13        0.86        0.56      0.72 o
   4  -4  13        9.28        8.05      1.18 o
   5  -4  13        4.42        4.86      2.14 o
   6  -4  13       31.36       38.79      2.51 o
  -6  -3  13        0.10       -0.50      0.84 o
  -5  -3  13        6.64        6.73      1.22 o
  -4  -3  13        0.56        0.42      1.16 o
  -3  -3  13       13.24       12.49      1.66 o
  -2  -3  13       26.66       28.25      1.07 o
  -1  -3  13       19.66       20.71      0.96 o
   0  -3  13      160.96      180.19      3.21 o
   1  -3  13       88.38       91.15      3.10 o
   2  -3  13       18.87       20.53      1.19 o
   3  -3  13       86.57       87.11      1.84 o
   4  -3  13        2.12        1.04      0.79 o
   5  -3  13        7.71        8.61      1.17 o
   6  -3  13        0.89       -0.68      1.37 o
  -7  -2  13       17.80       18.25      1.88 o
  -6  -2  13        9.87       10.86      1.44 o
  -5  -2  13       50.40       47.01      2.38 o
  -4  -2  13        6.09        6.57      1.21 o
  -3  -2  13       19.41       22.24      2.58 o
  -2  -2  13        0.06       -0.13      0.50 o
  -1  -2  13       15.82       17.95      0.98 o
   0  -2  13       83.99       82.11      2.02 o
   1  -2  13       33.09       36.40      2.08 o
   2  -2  13       56.21       59.05      1.80 o
   3  -2  13        0.21        0.39      0.58 o
   4  -2  13        1.72       -0.34      1.01 o
   5  -2  13        5.85        3.89      1.35 o
   6  -2  13        3.32        1.44      1.77 o
  -7  -1  13       11.60       13.13      1.54 o
  -6  -1  13        0.74       -0.44      0.83 o
  -5  -1  13        7.51        8.39      1.24 o
  -4  -1  13        3.90        4.36      1.08 o
  -3  -1  13        3.06        2.36      1.29 o
  -2  -1  13        0.24       -0.06      0.46 o
  -1  -1  13       51.57       49.62      1.48 o
   0  -1  13        1.46       -0.34      0.41 o
   1  -1  13       22.14       23.80      1.10 o
   2  -1  13        0.00       -0.48      0.52 o
   3  -1  13        1.77        2.24      0.70 o
   4  -1  13        2.30        2.38      1.21 o
   5  -1  13       22.85       19.69      1.58 o
   6  -1  13        0.00        0.14      1.35 o
  -7   0  13        0.07        0.03      1.02 o
  -6   0  13        8.57        6.99      1.23 o
  -5   0  13        0.00       -0.17      0.81 o
  -4   0  13       41.74       42.84      1.98 o
  -3   0  13       15.25       15.17      1.77 o
  -2   0  13        7.05        3.50      0.83 o
  -1   0  13       32.54       27.64      1.23 o
   0   0  13        0.10        0.24      0.64 o
   1   0  13        2.21        1.71      0.59 o
   2   0  13       64.73       69.42      2.28 o
   3   0  13       21.66       24.36      1.08 o
   4   0  13       34.70       42.59      2.25 o
   5   0  13       27.37       25.21      1.70 o
   6   0  13        7.39        7.30      1.33 o
  -7   1  13        6.22        9.60      1.60 o
  -6   1  13        4.78        4.79      1.20 o
  -5   1  13        7.19        5.39      1.11 o
  -4   1  13        4.78        3.65      1.28 o
  -3   1  13        0.92        2.82      0.85 o
  -2   1  13       49.85       48.18      1.39 o
  -1   1  13        9.15        9.06      0.84 o
   0   1  13        5.40        6.17      0.83 o
   1   1  13        3.41        3.91      0.74 o
   2   1  13        3.94        4.87      0.64 o
   3   1  13       48.49       51.66      1.46 o
   4   1  13        4.94        3.56      0.97 o
   5   1  13        2.50        1.76      1.07 o
   6   1  13        0.04       -0.05      1.07 o
  -7   2  13        0.61        1.32      2.71 o
  -6   2  13        0.55       -0.10      0.91 o
  -5   2  13       11.85        9.71      1.85 o
  -4   2  13       10.79       14.37      1.51 o
  -3   2  13       15.89       17.77      1.37 o
  -2   2  13       70.99       69.42      1.69 o
  -1   2  13       11.04       13.75      0.88 o
   0   2  13       38.45       33.39      1.43 o
   1   2  13       23.35       18.17      1.01 o
   2   2  13       14.02       15.41      0.85 o
   3   2  13        0.61        0.54      0.53 o
   4   2  13        8.59        9.83      1.26 o
   5   2  13        9.28       10.89      1.39 o
   6   2  13        4.64        6.42      1.94 o
  -7   3  13        6.84        6.27      1.31 o
  -6   3  13        1.48        0.87      1.00 o
  -5   3  13       30.98       34.21      1.91 o
  -4   3  13        1.11        1.43      0.85 o
  -3   3  13       21.25       22.76      1.78 o
  -2   3  13        9.54        5.99      0.71 o
  -1   3  13        7.06        5.64      0.69 o
   0   3  13       14.13       16.66      1.09 o
   1   3  13        3.30        3.36      0.68 o
   2   3  13        3.73        4.09      0.62 o
   3   3  13        8.80        7.78      0.68 o
   4   3  13        0.14        0.17      1.50 o
   5   3  13       38.39       45.21      4.42 o
  -7   4  13        1.39        1.55      1.11 o
  -6   4  13        6.42        6.22      2.38 o
  -5   4  13        0.63        2.11      0.87 o
  -4   4  13        7.46        5.43      1.02 o
  -3   4  13        2.53        1.07      0.80 o
  -2   4  13        7.36        7.54      0.76 o
  -1   4  13        3.63        4.21      0.83 o
   0   4  13       13.67       16.41      1.01 o
   1   4  13       27.13       26.04      1.19 o
   2   4  13        4.60        4.56      0.67 o
   3   4  13        0.91        0.99      0.51 o
   4   4  13        8.97       11.18      1.39 o
   5   4  13        3.80        5.46      1.51 o
  -6   5  13        1.56        1.31      1.17 o
  -5   5  13        1.24        1.43      1.08 o
  -4   5  13       21.95       20.87      1.73 o
  -3   5  13        2.11        1.48      0.74 o
  -2   5  13        5.87        7.33      0.95 o
  -1   5  13       39.31       41.43      2.25 o
   0   5  13        0.00        0.17      0.61 o
   1   5  13        0.78       -0.28      0.60 o
   2   5  13        1.40        0.59      0.65 o
   3   5  13       11.43       11.07      0.99 o
   4   5  13        1.17        0.33      1.15 o
  -6   6  13        2.65        1.31      1.14 o
  -5   6  13        0.00       -0.02      0.98 o
  -4   6  13        0.22       -1.27      1.27 o
  -3   6  13        1.49        1.47      0.85 o
  -2   6  13       39.94       39.04      1.38 o
  -1   6  13       13.85       10.60      1.01 o
   0   6  13       18.42       20.04      1.16 o
   1   6  13       11.12       10.22      0.95 o
   2   6  13        0.40        0.45      0.68 o
   3   6  13        7.04        7.49      0.96 o
   4   6  13       15.15       18.88      1.74 o
  -6   7  13        0.06       -0.04      1.38 o
  -5   7  13        0.18        1.34      1.12 o
  -4   7  13        2.87        3.87      1.21 o
  -3   7  13        0.40        0.72      0.78 o
  -2   7  13        3.92        3.53      0.84 o
  -1   7  13        4.75        4.31      0.81 o
   0   7  13        0.00        0.02      0.69 o
   1   7  13        2.16        1.99      0.98 o
   2   7  13        1.43        2.59      0.86 o
   3   7  13       12.52       16.31      1.63 o
  -5   8  13        8.29       11.14      2.71 o
  -4   8  13        0.73        0.33      1.12 o
  -3   8  13        0.64       -0.20      1.22 o
  -2   8  13        0.70       -0.03      0.71 o
  -1   8  13        0.40        0.53      0.73 o
   0   8  13        1.86        1.47      0.85 o
   1   8  13        9.67        8.03      1.00 o
   2   8  13        0.18       -0.39      0.76 o
  -4   9  13        9.88        9.40      2.21 o
  -3   9  13        0.07       -0.14      1.43 o
  -2   9  13        1.13        0.96      0.93 o
  -1   9  13        0.72        1.77      0.96 o
   0   9  13        0.45        1.33      0.79 o
   1   9  13        0.43        0.97      0.91 o
  -1  -9  14        0.02       -1.37      1.37 o
   0  -9  14        5.84        5.43      1.59 o
   1  -9  14       23.56       23.89      1.78 o
   2  -9  14        6.16        7.45      1.31 o
  -2  -8  14       15.89       17.87      6.41 o
  -1  -8  14        2.82       -0.24      0.97 o
   0  -8  14        9.93       11.16      2.19 o
   1  -8  14       25.95       25.36      1.77 o
   2  -8  14       10.30       12.10      2.12 o
   3  -8  14        0.02       -1.04      1.16 o
  -3  -7  14        0.40       -0.24      2.21 o
  -2  -7  14        2.36        2.73      1.08 o
  -1  -7  14       37.58       37.06      1.82 o
   0  -7  14       86.62       94.93      3.74 o
   1  -7  14        3.33        4.04      1.03 o
   2  -7  14        2.89        2.24      0.94 o
   3  -7  14        9.26        8.82      1.25 o
   4  -7  14       16.29       16.30      2.20 o
  -4  -6  14        3.53        1.67      1.13 o
  -3  -6  14        5.59        6.49      1.33 o
  -2  -6  14        0.50       -0.79      0.91 o
  -1  -6  14        7.23        6.65      1.61 o
   0  -6  14       92.64       91.78      2.65 o
   1  -6  14        1.02        1.57      0.89 o
   2  -6  14        3.47        2.59      0.91 o
   3  -6  14        9.29        9.94      1.07 o
   4  -6  14        1.46        1.82      1.33 o
   5  -6  14       10.77       12.50      3.10 o
  -5  -5  14        0.13       -0.15      1.02 o
  -4  -5  14        9.24        9.30      2.16 o
  -3  -5  14        0.56        0.60      1.55 o
  -2  -5  14       40.55       44.00      2.49 o
  -1  -5  14       39.16       41.13      1.40 o
   0  -5  14        0.07       -0.35      0.76 o
   1  -5  14       10.84        8.94      1.10 o
   2  -5  14        4.89        6.29      1.05 o
   3  -5  14        0.31        1.11      0.74 o
   4  -5  14        1.48        1.50      1.29 o
   5  -5  14        0.08       -0.66      1.04 o
  -5  -4  14        2.90        1.69      1.13 o
  -4  -4  14        1.02       -0.96      1.94 o
  -3  -4  14        1.40       -0.15      1.05 o
  -2  -4  14        1.83        2.61      0.84 o
  -1  -4  14       13.15       16.50      1.03 o
   0  -4  14       38.71       37.22      1.66 o
   1  -4  14        7.84        9.77      1.06 o
   2  -4  14        9.12        7.35      1.18 o
   3  -4  14       74.58       74.71      2.14 o
   4  -4  14        6.91        5.83      1.25 o
   5  -4  14        6.08        6.49      1.38 o
  -6  -3  14        1.64        0.04      2.10 o
  -5  -3  14        5.58        4.01      1.22 o
  -4  -3  14       12.01       14.32      3.15 o
  -3  -3  14       87.18       98.16      3.65 o
  -2  -3  14       14.95       15.71      1.19 o
  -1  -3  14        1.00        0.47      0.60 o
   0  -3  14        0.95        2.30      0.76 o
   1  -3  14        7.11        5.95      0.93 o
   2  -3  14       15.13       13.69      1.10 o
   3  -3  14        7.48        6.87      0.89 o
   4  -3  14       45.30       43.65      1.73 o
   5  -3  14       35.00       38.20      2.71 o
  -6  -2  14       13.21       17.76      1.74 o
  -5  -2  14        0.17        0.95      1.33 o
  -4  -2  14        0.01       -0.08      0.91 o
  -3  -2  14       21.70       20.97      1.58 o
  -2  -2  14        2.29        3.55      0.87 o
  -1  -2  14       17.36       23.09      1.55 o
   0  -2  14       29.02       29.64      1.45 o
   1  -2  14        0.30        0.64      0.70 o
   2  -2  14       24.34       27.53      1.60 o
   3  -2  14        0.56        0.00      0.66 o
   4  -2  14       14.95       13.53      1.23 o
   5  -2  14       12.68       13.55      1.98 o
  -6  -1  14        9.08        9.45      1.43 o
  -5  -1  14       20.45       19.14      1.81 o
  -4  -1  14       32.25       24.46      1.88 o
  -3  -1  14        0.47        0.57      0.79 o
  -2  -1  14        0.00        0.08      0.50 o
  -1  -1  14        6.26        6.65      0.76 o
   0  -1  14        2.56        2.95      0.82 o
   1  -1  14       29.25       26.98      1.32 o
   2  -1  14        3.20        4.32      1.15 o
   3  -1  14       16.34       16.72      1.23 o
   4  -1  14       10.11        7.81      1.60 o
   5  -1  14        1.79        2.58      1.40 o
  -6   0  14        3.14        4.45      1.44 o
  -5   0  14       17.67       13.46      1.50 o
  -4   0  14       16.02       14.19      2.49 o
  -3   0  14        9.44        8.89      1.18 o
  -2   0  14        0.27        0.79      0.54 o
  -1   0  14        4.64        5.43      0.73 o
   0   0  14       17.92       21.75      1.52 o
   1   0  14       10.17        9.31      1.00 o
   2   0  14       12.96       12.70      1.33 o
   3   0  14       20.53       19.92      1.11 o
   4   0  14        0.03       -0.62      0.81 o
   5   0  14        1.49        0.37      0.98 o
  -6   1  14        2.53        2.57      1.11 o
  -5   1  14        1.30        2.09      1.03 o
  -4   1  14        0.08        0.82      0.85 o
  -3   1  14        2.39        0.37      0.82 o
  -2   1  14       23.56       22.77      1.06 o
  -1   1  14        1.98        0.77      0.58 o
   0   1  14        2.66        2.65      0.76 o
   1   1  14       32.58       43.22      1.63 o
   2   1  14      100.90      109.39      3.76 o
   3   1  14        0.14       -0.42      0.53 o
   4   1  14        1.61        2.50      1.40 o
   5   1  14        0.15       -0.60      0.90 o
  -6   2  14        2.60        0.95      1.03 o
  -5   2  14        0.67        0.05      0.83 o
  -4   2  14        2.18        0.54      0.96 o
  -3   2  14       12.68       15.69      1.37 o
  -2   2  14       62.02       60.75      1.64 o
  -1   2  14       10.82       11.02      1.31 o
   0   2  14        1.06        0.55      0.70 o
   1   2  14        0.49       -0.32      0.72 o
   2   2  14        6.41        5.44      0.76 o
   3   2  14       13.81       16.39      0.95 o
   4   2  14        7.16        8.04      1.69 o
   5   2  14        0.92        1.39      1.15 o
  -6   3  14        1.84        1.11      1.11 o
  -5   3  14        6.33        8.57      1.21 o
  -4   3  14       17.52       20.38      2.42 o
  -3   3  14        2.21        2.67      0.92 o
  -2   3  14        0.51       -0.18      0.54 o
  -1   3  14        1.38        1.55      0.75 o
   0   3  14        0.91        0.82      0.70 o
   1   3  14        0.71        0.07      0.66 o
   2   3  14        0.46       -0.01      0.61 o
   3   3  14        0.03       -0.15      0.56 o
   4   3  14        0.34        0.02      0.88 o
   5   3  14        8.96       10.48      1.82 o
  -6   4  14       11.48       12.67      1.66 o
  -5   4  14       11.47        9.08      1.28 o
  -4   4  14        0.05       -0.76      0.76 o
  -3   4  14        3.06        3.40      0.96 o
  -2   4  14        5.90        8.08      0.98 o
  -1   4  14        0.04        0.66      0.71 o
   0   4  14        0.46       -0.59      0.68 o
   1   4  14       55.93       63.86      1.94 o
   2   4  14        8.44        9.28      0.92 o
   3   4  14        0.18       -0.54      0.77 o
   4   4  14        0.44        0.92      1.09 o
  -6   5  14        6.82        3.82      2.49 o
  -5   5  14        2.82        1.67      1.21 o
  -4   5  14        0.00        0.46      0.85 o
  -3   5  14        0.00       -0.13      0.71 o
  -2   5  14        3.75        6.52      0.87 o
  -1   5  14      108.21      112.68      2.76 o
   0   5  14        0.00        0.58      0.75 o
   1   5  14        0.80        2.61      0.77 o
   2   5  14        0.18        0.48      0.69 o
   3   5  14       14.46       11.97      1.46 o
   4   5  14        0.02        0.00      1.33 o
  -5   6  14        9.22       10.46      1.62 o
  -4   6  14        1.82        1.02      1.14 o
  -3   6  14        0.77        1.94      0.88 o
  -2   6  14       15.63       16.08      1.19 o
  -1   6  14       16.81       19.74      1.32 o
   0   6  14       62.31       68.02      2.17 o
   1   6  14       10.24       12.41      1.07 o
   2   6  14        2.49        0.86      0.74 o
   3   6  14        0.23        0.38      1.04 o
  -5   7  14       14.03       15.92      1.86 o
  -4   7  14        6.64        4.17      2.21 o
  -3   7  14        5.11        3.04      1.07 o
  -2   7  14       23.98       25.00      1.41 o
  -1   7  14       31.38       34.24      1.65 o
   0   7  14       56.65       69.42      2.06 o
   1   7  14        0.92        0.17      0.77 o
   2   7  14        0.36        0.39      0.85 o
  -4   8  14        0.16        1.95      1.29 o
  -3   8  14        0.37        1.96      1.64 o
  -2   8  14       27.72       29.50      3.16 o
  -1   8  14       47.25       54.40      2.06 o
   0   8  14        1.41        0.13      0.81 o
   1   8  14        0.27        0.54      0.90 o
  -1  -8  15       18.05       18.74      2.23 o
   0  -8  15        2.49        0.30      1.10 o
   1  -8  15        0.13        0.07      1.10 o
   2  -8  15        0.02        1.21      1.13 o
  -2  -7  15       43.10       52.75      3.43 o
  -1  -7  15        4.53        4.19      1.07 o
   0  -7  15       19.61       24.02      1.95 o
   1  -7  15        5.51        5.64      1.16 o
   2  -7  15       29.80       27.78      2.60 o
   3  -7  15        2.04        2.45      1.11 o
  -3  -6  15        7.26        7.94      1.52 o
  -2  -6  15        0.05       -1.21      2.10 o
  -1  -6  15        0.85       -0.98      0.98 o
   0  -6  15        2.79        0.90      0.98 o
   1  -6  15       13.93       12.54      1.30 o
   2  -6  15        3.85        4.12      1.03 o
   3  -6  15       20.02       21.64      1.97 o
   4  -6  15       15.07       15.01      2.17 o
  -4  -5  15        5.33        6.37      1.71 o
  -3  -5  15        0.13        0.39      1.01 o
  -2  -5  15        3.22        1.21      1.18 o
  -1  -5  15        5.55        4.87      1.04 o
   0  -5  15        1.91        1.49      0.89 o
   1  -5  15        0.01       -0.68      0.79 o
   2  -5  15        0.07       -0.14      0.93 o
   3  -5  15       11.01       10.99      1.16 o
   4  -5  15       15.30       13.96      2.02 o
  -5  -4  15        0.16       -0.66      1.00 o
  -4  -4  15        1.54        2.28      1.27 o
  -3  -4  15       60.85       62.85      7.02 o
  -2  -4  15        3.35        5.70      1.01 o
  -1  -4  15        8.38        8.80      1.08 o
   0  -4  15        9.45       12.98      1.42 o
   1  -4  15        5.39        7.08      1.03 o
   2  -4  15        0.11       -0.74      0.74 o
   3  -4  15        2.76        5.34      1.20 o
   4  -4  15       44.01       42.06      3.03 o
  -5  -3  15        5.55        4.65      1.66 o
  -4  -3  15       26.58       31.57      2.28 o
  -3  -3  15        0.60        0.33      1.16 o
  -2  -3  15       12.35        9.52      1.11 o
  -1  -3  15       12.90       14.34      1.20 o
   0  -3  15        0.33       -0.29      0.92 o
   1  -3  15        3.78        1.13      0.82 o
   2  -3  15        6.03        5.99      0.96 o
   3  -3  15       47.41       54.77      2.58 o
   4  -3  15        1.41        0.81      1.11 o
   5  -3  15        1.24       -0.11      1.77 o
  -5  -2  15        3.10        5.01      1.31 o
  -4  -2  15       28.02       25.71      2.60 o
  -3  -2  15       50.33       55.79      2.50 o
  -2  -2  15        0.01       -0.43      0.72 o
  -1  -2  15       18.81       18.44      1.09 o
   0  -2  15        3.45        2.45      0.88 o
   1  -2  15       14.50       14.75      1.45 o
   2  -2  15        1.90        2.74      0.87 o
   3  -2  15        5.94        6.73      0.92 o
   4  -2  15        2.05        2.78      1.70 o
   5  -2  15        1.34        2.02      1.22 o
  -5  -1  15        1.05        2.02      1.21 o
  -4  -1  15        1.75        3.02      1.20 o
  -3  -1  15       53.06       65.33      2.63 o
  -2  -1  15       26.53       29.82      1.22 o
  -1  -1  15        2.14        2.33      0.69 o
   0  -1  15       42.88       40.21      1.72 o
   1  -1  15        4.15        3.36      0.95 o
   2  -1  15        0.49        1.18      0.71 o
   3  -1  15        0.65        0.00      0.68 o
   4  -1  15        0.38        0.24      1.24 o
   5  -1  15        0.21       -0.33      2.10 o
  -6   0  15        0.08        0.51      1.03 o
  -5   0  15        0.60       -0.03      1.00 o
  -4   0  15        0.40       -0.24      1.26 o
  -3   0  15        8.45        8.72      1.24 o
  -2   0  15        1.31        0.70      0.56 o
  -1   0  15        5.41        6.09      1.02 o
   0   0  15       55.95       54.03      1.98 o
   1   0  15       48.14       50.00      2.43 o
   2   0  15       18.47       19.99      2.01 o
   3   0  15        0.00       -0.73      0.73 o
   4   0  15        0.02        1.20      1.37 o
   5   0  15        0.04       -0.44      2.10 o
  -6   1  15        0.12        0.89      1.12 o
  -5   1  15        2.80        3.28      1.30 o
  -4   1  15        0.67        0.90      0.94 o
  -3   1  15       18.07       18.02      1.55 o
  -2   1  15        6.68        7.77      0.80 o
  -1   1  15        3.93        4.81      0.93 o
   0   1  15      199.08      209.72      4.83 o
   1   1  15        1.16        1.09      0.78 o
   2   1  15        9.65       11.75      1.17 o
   3   1  15       23.90       24.03      1.42 o
   4   1  15        0.75        0.27      1.15 o
  -6   2  15        0.12       -0.61      2.49 o
  -5   2  15        7.71        7.59      1.28 o
  -4   2  15        1.73       -0.53      1.56 o
  -3   2  15        3.03        3.72      1.32 o
  -2   2  15       21.95       25.85      1.16 o
  -1   2  15       39.27       41.37      1.73 o
   0   2  15        3.14        0.50      1.05 o
   1   2  15        4.12        6.59      0.94 o
   2   2  15        6.54        6.09      1.05 o
   3   2  15       13.65       12.89      1.25 o
   4   2  15        2.30        1.47      1.15 o
  -5   3  15        4.73        2.91      1.11 o
  -4   3  15        0.51        0.13      0.88 o
  -3   3  15       13.74       14.18      1.42 o
  -2   3  15       22.97       19.31      1.05 o
  -1   3  15        9.79       10.28      1.09 o
   0   3  15        0.02        0.27      0.73 o
   1   3  15        0.03       -0.31      0.77 o
   2   3  15       41.30       48.97      1.82 o
   3   3  15        9.69       10.92      1.03 o
   4   3  15        9.39       10.68      1.75 o
  -5   4  15        2.21        3.05      1.12 o
  -4   4  15       10.63       12.15      1.43 o
  -3   4  15        1.48       -0.03      0.88 o
  -2   4  15        3.62        3.70      1.12 o
  -1   4  15      101.21       98.15      2.74 o
   0   4  15        0.32        0.85      0.79 o
   1   4  15       29.49       36.07      1.59 o
   2   4  15       21.85       23.42      1.34 o
   3   4  15        4.16        4.25      1.43 o
  -5   5  15       25.73       26.90      2.22 o
  -4   5  15        0.08       -0.47      0.93 o
  -3   5  15        0.66        1.66      0.85 o
  -2   5  15        3.37        2.76      0.88 o
  -1   5  15        2.26        2.92      0.92 o
   0   5  15        8.26        6.72      1.36 o
   1   5  15        7.79        7.99      1.03 o
   2   5  15        0.14       -0.66      0.78 o
   3   5  15        0.01       -0.22      1.66 o
  -4   6  15       17.42       14.20      1.82 o
  -3   6  15       14.92       15.67      1.76 o
  -2   6  15        0.01        0.09      0.82 o
  -1   6  15       70.34       79.93      2.43 o
   0   6  15       20.56       20.99      1.42 o
   1   6  15       14.73       21.46      1.56 o
   2   6  15        0.25       -1.18      1.18 o
  -3   7  15       13.32       17.99      2.41 o
  -2   7  15       43.31       49.05      1.96 o
  -1   7  15       26.99       27.41      2.18 o
   0   7  15        3.40        2.24      1.53 o
   1   7  15        1.75        3.87      1.66 o
   0  -7  16        0.00       -0.26      1.07 o
  -1  -6  16        5.48        3.62      1.55 o
   0  -6  16        0.00       -0.44      1.03 o
   1  -6  16        4.23        4.30      1.56 o
   2  -6  16       25.82       29.41      2.21 o
  -3  -5  16        0.32        1.09      1.13 o
  -2  -5  16        3.63        2.45      1.08 o
  -1  -5  16        0.51        1.72      1.00 o
   0  -5  16       15.71       18.61      1.58 o
   1  -5  16        0.00       -0.27      1.10 o
   2  -5  16        1.56        2.18      1.01 o
   3  -5  16        0.07       -0.51      0.83 o
  -4  -4  16        4.47        1.77      1.33 o
  -3  -4  16        1.16        1.20      1.60 o
  -2  -4  16       14.45       15.19      1.34 o
  -1  -4  16        0.04        0.40      1.00 o
   0  -4  16        8.98       11.81      1.35 o
   1  -4  16        2.55        0.51      0.96 o
   2  -4  16        1.67        2.84      0.95 o
   3  -4  16       24.44       27.21      2.38 o
  -4  -3  16       11.98       12.10      1.72 o
  -3  -3  16       24.28       26.47      4.53 o
  -2  -3  16        2.34        1.55      1.44 o
  -1  -3  16       21.77       27.18      1.63 o
   0  -3  16        2.12        1.50      0.94 o
   1  -3  16        0.16       -0.50      0.89 o
   2  -3  16        3.59        4.04      0.96 o
   3  -3  16       14.94       12.89      1.19 o
   4  -3  16       27.19       26.34      2.41 o
  -4  -2  16        0.47        0.84      2.93 o
  -3  -2  16        0.98        1.90      1.01 o
  -2  -2  16        6.12        6.75      1.08 o
  -1  -2  16        2.84        3.19      0.95 o
   0  -2  16       12.02       11.06      1.28 o
   1  -2  16        0.07        0.84      0.93 o
   2  -2  16       22.58       23.65      1.57 o
   3  -2  16        7.35        9.42      1.03 o
   4  -2  16        5.10        5.20      1.60 o
  -5  -1  16        0.30       -0.33      1.11 o
  -4  -1  16        0.77        1.69      2.60 o
  -3  -1  16        0.77        0.96      1.06 o
  -2  -1  16        1.06        0.56      0.80 o
  -1  -1  16        5.51        2.81      1.18 o
   0  -1  16        8.34       12.12      1.34 o
   1  -1  16        1.01        0.62      1.26 o
   2  -1  16        0.07       -0.23      0.86 o
   3  -1  16        0.29        0.33      0.76 o
   4  -1  16        7.32        8.42      1.59 o
  -5   0  16        0.49        1.72      1.13 o
  -4   0  16       14.71       15.10      1.59 o
  -3   0  16        0.00       -0.19      0.91 o
  -2   0  16        6.15        7.33      0.88 o
  -1   0  16        1.56        0.42      1.18 o
   0   0  16        2.63        1.88      0.86 o
   1   0  16       11.42        9.01      1.20 o
   2   0  16        0.02       -0.12      0.87 o
   3   0  16       11.98       11.36      1.33 o
   4   0  16        8.97        7.08      2.21 o
  -5   1  16        3.93        5.69      1.94 o
  -4   1  16        6.56        4.25      1.20 o
  -3   1  16        0.04       -0.09      1.25 o
  -2   1  16       14.96       20.26      1.09 o
  -1   1  16        3.93        5.75      0.98 o
   0   1  16       14.43       18.94      1.53 o
   1   1  16        8.29        8.54      1.20 o
   2   1  16        4.25        3.75      1.00 o
   3   1  16        9.50       11.91      3.65 o
  -5   2  16        0.00        0.11      1.99 o
  -4   2  16        0.08        0.36      0.98 o
  -3   2  16        7.59        8.51      1.32 o
  -2   2  16        0.23       -0.66      0.66 o
  -1   2  16       15.43       20.16      1.36 o
   0   2  16        7.51       10.63      1.14 o
   1   2  16        3.29        3.33      0.92 o
   2   2  16        1.23        1.00      1.38 o
   3   2  16        6.91        5.69      1.10 o
  -4   3  16        9.91        8.83      1.36 o
  -3   3  16        0.98        2.36      1.24 o
  -2   3  16       12.84       18.31      1.79 o
  -1   3  16       20.65       23.36      1.42 o
   0   3  16       18.24       21.18      1.44 o
   1   3  16       23.92       26.11      2.22 o
   2   3  16        9.33       10.85      2.82 o
   3   3  16        0.11       -1.22      1.44 o
  -4   4  16        0.03        0.00      0.98 o
  -3   4  16        2.79        2.00      1.07 o
  -2   4  16        6.68       11.46      1.29 o
  -1   4  16        1.53        1.96      0.92 o
   0   4  16        0.04        0.00      0.83 o
   1   4  16       15.70       15.01      1.42 o
   2   4  16        0.13       -1.49      1.49 o
  -4   5  16        0.27       -1.22      1.22 o
  -3   5  16        0.02        0.20      1.31 o
  -2   5  16        1.56        0.23      0.84 o
  -1   5  16        4.05        4.12      1.18 o
   0   5  16       74.54       83.99      2.85 o
   1   5  16        2.21        3.49      1.16 o
  -2   6  16        9.27       13.86      1.41 o
  -1   6  16       14.63       23.01      1.68 o
   0   6  16       12.01       12.80      1.45 o
   0  -5  17        8.21       10.70      1.99 o
  -2  -4  17        6.61        8.07      2.43 o
  -1  -4  17        4.18        4.12      1.30 o
   0  -4  17        2.51       -1.05      1.05 o
   1  -4  17        3.18        2.01      1.29 o
   2  -4  17        9.72        9.65      2.05 o
  -3  -3  17        5.23        7.85      1.77 o
  -2  -3  17       50.51       63.45      3.72 o
  -1  -3  17        8.07        9.27      1.41 o
   0  -3  17        5.58        7.03      1.45 o
   1  -3  17        0.14        0.24      1.13 o
   2  -3  17        0.06        1.04      1.13 o
  -3  -2  17       33.99       39.46      2.63 o
  -2  -2  17       18.46       19.23      2.39 o
  -1  -2  17        0.75       -0.23      1.12 o
   0  -2  17        0.51       -0.03      1.11 o
   1  -2  17        5.45        6.44      1.41 o
   2  -2  17        2.55        3.59      1.77 o
  -3  -1  17       25.81       27.44      2.32 o
  -2  -1  17        4.41        5.01      1.70 o
  -1  -1  17        0.31        1.42      1.02 o
   0  -1  17        0.03       -0.34      1.27 o
   1  -1  17       18.82       15.41      1.67 o
   2  -1  17        3.39        4.30      1.22 o
  -3   0  17        2.56        2.44      3.04 o
  -2   0  17        0.00       -1.43      1.43 o
  -1   0  17        3.85        2.51      0.97 o
   0   0  17        4.59        0.70      2.10 o
   1   0  17        0.45       -0.55      1.55 o
   2   0  17        2.42        1.98      1.22 o
  -4   1  17        0.18        0.33      1.22 o
  -3   1  17        0.85       -0.25      1.17 o
  -2   1  17        1.45        1.37      1.59 o
  -1   1  17        1.02       -0.09      0.97 o
   0   1  17        0.03        0.34      1.00 o
   1   1  17        0.06        0.85      1.13 o
   2   1  17        0.13        0.88      1.09 o
  -3   2  17        0.04        0.00      1.09 o
  -2   2  17        8.66       11.39      1.96 o
  -1   2  17        1.26        0.82      0.99 o
   0   2  17        0.49        0.78      0.99 o
   1   2  17        3.40        3.47      1.29 o
   2   2  17       15.01       14.61      1.56 o
  -3   3  17        0.02       -1.11      2.32 o
  -2   3  17        0.21       -0.13      0.89 o
  -1   3  17        0.10        0.13      0.99 o
   0   3  17       13.01       20.54      1.61 o
   1   3  17        7.49       10.06      1.34 o
  -2   4  17       30.91       39.17      1.95 o
  -1   4  17        0.86        2.96      1.07 o
   0   4  17        3.96        4.17      1.16 o
  -1  -1  18        0.36        0.11      1.88 o
   0  -1  18        0.52        0.22      1.55 o
  -1   0  18        0.05       -0.03      2.88 o
   0   0  18        0.10        0.11      1.44 o
 
